# Supplementary material for: ACS-20/FATP4 mediates the anti-ageing effect of dietary restriction in C. elegans
Source: Nat Commun. 2023 Nov 24;14:7683. doi: 10.1038/s41467-023-43613-4 (PMC10673863; doi:10.1038/s41467-023-43613-4)
Supplement: Supplementary file 4 — Supplementary Data 1 [file 41467_2023_43613_MOESM4_ESM.xlsx]

## Sheet: Sheet1
Table S1 Lists of differentially expressed genes
acs-20 vs. N2 (Up-regulated)					acs-20 vs. N2 (Down-regulated)					eat-2; acs-20 vs. eat-2 (Up-regulated)					eat-2; acs-20 vs. eat-2 (Down-regulated)					eat-2; acs-20 vs. eat-2 (Up-regulated) and acs-20 vs. N2 (non-changed)
Sequence name	Public name	log2 FC	p adj.		Sequence name	Public name	log2 FC	p adj.		Sequence name	Public name	log2 FC	p adj.		Sequence name	Public name	log2 FC	p adj.		Sequence name	Public name	log2 FC	p adj.
F15B9.1	far-3	5.1232	1.37e-282		C32H11.12	dod-24	-2.47445	2.05e-56		F15B9.1	far-3	4.1948	9.1e-147		ZK617.2	lips-6	-2.09777	1.1e-16		C25F9.1	srw-85	3.51439	1.22e-48
ZK970.7	ZK970.7	3.66823	3.63e-63		F15E11.12	pud-4	-2.05428	3.74e-18		C25F9.1	srw-85	3.51439	1.22e-48		T22G5.7	spp-12	-1.87914	2e-11		R03C1.1	R03C1.1	2.48465	1.16e-24
F48C1.9	F48C1.9	3.62247	9.38e-59		T13F3.6	T13F3.6	-2.05319	2.27e-21		F48C1.9	F48C1.9	3.4963	1.13e-48		C29F3.5	clec-230	-1.64044	3.29e-13		AC3.3	abu-1	2.41735	2.95e-24
R09B5.3	cnc-2	3.44951	9.49e-55		C29F3.5	clec-230	-1.78662	2.25e-18		ZK970.7	ZK970.7	3.43188	9.31e-52		Y46C8AL.3	clec-70	-1.58352	1.88e-19		C03A7.14	abu-8	2.37636	2.51e-32
B0213.17	nlp-34	3.18389	2.81e-59		C14F5.2	zig-3	-1.64271	4.22e-14		C09H5.2	catp-3	3.04444	4.55e-54		R05A10.7	R05A10.7	-1.55436	1.98e-07		AC3.4	pqn-2	2.35211	3.44e-19
B0213.4	nlp-29	2.84035	1.48e-64		C30G12.2	C30G12.2	-1.61853	2.85e-28		B0213.17	nlp-34	2.96545	5.45e-46		ZK678.5	wrt-4	-1.51998	4.03e-14		T01D1.6	abu-11	2.32146	2.08e-25
C09H5.2	catp-3	2.6505	3.11e-44		C29F3.2	wrt-8	-1.60868	5.65e-17		R09B5.3	cnc-2	2.80868	1.84e-30		F56A4.3	F56A4.3	-1.50593	2.27e-07		Y43F8C.1	nlp-25	2.32041	1.15e-20
R09B5.9	cnc-4	2.49783	9.26e-30		D1025.7	nspc-18	-1.59631	8.16e-10		R09B5.9	cnc-4	2.80201	5.63e-37		B0218.8	clec-52	-1.4871	2.2e-11		C54D2.1	C54D2.1	2.24245	2.03e-17
F52E1.8	pho-6	2.32762	1.64e-29		Y48E1B.8	Y48E1B.8	-1.50504	9.39e-12		F52E1.8	pho-6	2.78212	4.14e-36		K07E8.3	sdz-24	-1.45913	6.38e-13		Y49F6B.12	Y49F6B.12	2.24064	1.01e-15
F22F7.7	F22F7.7	2.05803	1.78e-21		T19C9.8	T19C9.8	-1.46435	3.14e-09		F57H12.3	ora-1	2.50969	7.85e-28		D1025.6	nspc-16	-1.37258	7.6e-07		W02A2.3	pqn-74	2.09021	3.71e-26
Y80D3A.7	ptr-22	2.01684	7.21e-16		Y51A2D.4	hmit-1.1	-1.46113	3.86e-14		R03C1.1	R03C1.1	2.48465	1.16e-24		D1025.7	nspc-18	-1.34723	2.84e-06		R09B5.5	pqn-54	2.05471	3.79e-19
R05D8.9	R05D8.9	2.00919	1.02e-15		ZK617.2	lips-6	-1.45986	1.32e-08		B0213.4	nlp-29	2.43182	3.43e-31		T01G5.1	flor-1	-1.26536	9.48e-11		T06E4.8	T06E4.8	2.01282	5.51e-17
B0213.6	nlp-31	1.99	1.32e-35		F36A2.2	F36A2.2	-1.43379	6.59e-13		AC3.3	abu-1	2.41735	2.95e-24		D1025.4	nspc-20	-1.24393	2.69e-09		C45B2.8	C45B2.8	1.97342	3.91e-13
F30H5.2	nlp-32	1.98932	1.76e-15		D1025.8	nspc-17	-1.36238	2.24e-07		C38D9.2	C38D9.2	2.4164	5.71e-22		Y19D10A.9	clec-209	-1.24011	5.29e-07		T06E4.9	T06E4.9	1.92976	5.45e-13
B0213.5	nlp-30	1.97601	9.75e-32		F42F12.6	nspc-13	-1.32746	6.72e-07		C45B2.2	C45B2.2	2.38941	4.58e-40		F08A8.2	acox-1.2	-1.2097	3.91e-07		C03A7.4	abu-15	1.92059	4.03e-14
F53B6.9	fip-6	1.95899	3.38e-33		C41H7.7	clec-3	-1.32736	2.84e-08		C03A7.14	abu-8	2.37636	2.51e-32		D1025.8	nspc-17	-1.20091	9.95e-06		T06E4.12	T06E4.12	1.9066	1.52e-16
F26G1.2	F26G1.2	1.80313	1.56e-15		D1025.6	nspc-16	-1.32596	2.71e-07		AC3.4	pqn-2	2.35211	3.44e-19		C14F5.2	zig-3	-1.2001	4.07e-05		T06E4.14	T06E4.14	1.88654	9.27e-16
E02C12.10	E02C12.10	1.7813	1.59e-12		F42F12.9	nspc-10	-1.30047	3.86e-07		E02C12.10	E02C12.10	2.33206	5.37e-17		T13F3.6	T13F3.6	-1.19589	8.22e-09		F35B3.4	F35B3.4	1.86885	1.78e-14
K01A6.4	K01A6.4	1.77711	2.21e-12		C52B11.3	dop-4	-1.28681	7e-07		T01D1.6	abu-11	2.32146	2.08e-25		D2096.9	D2096.9	-1.19078	0.00020149		F35A5.3	abu-10	1.83876	1.08e-14
T26H5.9	T26H5.9	1.72947	1.39e-13		D1025.4	nspc-20	-1.28661	4.08e-08		Y43F8C.1	nlp-25	2.32041	1.15e-20		H10E21.1	H10E21.1	-1.17847	3.64e-09		T06E4.11	pqn-63	1.7947	8.49e-13
F57H12.3	ora-1	1.62736	2.11e-12		T09F5.9	clec-47	-1.2744	1.59e-12		C54D2.1	C54D2.1	2.24245	2.03e-17		C29F3.2	wrt-8	-1.1762	8.76e-11		C45B2.3	C45B2.3	1.77367	9.49e-10
K09C8.3	nas-10	1.59947	3.64e-10		F55G11.2	F55G11.2	-1.27363	7.18e-11		Y49F6B.12	Y49F6B.12	2.24064	1.01e-15		D1025.9	nspc-19	-1.15543	0.0001848		Y69H2.3	Y69H2.3	1.75716	4.52e-24
C35A5.2	ugt-33	1.59889	9.18e-11		F15E11.15	pud-3	-1.27342	3.14e-06		M162.5	M162.5	2.22944	4.77e-24		K02E2.8	K02E2.8	-1.14998	2.96e-07		C03A7.8	abu-7	1.70788	2.31e-10
F28F9.4	aat-8	1.59164	1.19e-13		ZK678.5	wrt-4	-1.24207	2.77e-12		W02A2.3	pqn-74	2.09021	3.71e-26		F42F12.7	nspc-14	-1.14381	4.99e-10		C03A7.7	abu-6	1.68288	4.02e-11
K04E7.3	nas-33	1.58809	4.68e-11		K12G11.3	adh-1	-1.22439	5.15e-07		R09B5.5	pqn-54	2.05471	3.79e-19		F10F2.4	lron-5	-1.14178	7.3e-06		AC3.16	AC3.16	1.66235	1.38e-08
Y68A4A.13	Y68A4A.13	1.49866	1.12e-08		T08B1.2	tnt-4	-1.19651	3.74e-09		F26G1.2	F26G1.2	2.04076	4.24e-19		C12D5.3	C12D5.3	-1.11751	0.00085878		D2096.6	D2096.6	1.6518	1.66e-12
Y41D4B.7	nhr-87	1.46573	1.31e-08		D1025.9	nspc-19	-1.18071	3.1e-05		T06E4.8	T06E4.8	2.01282	5.51e-17		F41E6.14	oac-29	-1.1086	0.00058654		T10E10.4	T10E10.4	1.64649	4.9e-11
C38D9.2	C38D9.2	1.36347	3.83e-07		H02K04.1	clec-229	-1.15402	4.09e-05		F53B6.9	fip-6	2.00223	4.15e-19		B0205.13	B0205.13	-1.09921	0.00117897		E01G6.1	E01G6.1	1.61658	4.04e-14
C54F6.14	ftn-1	1.35394	7e-09		T01G5.1	flor-1	-1.15313	1.63e-08		K04E7.3	nas-33	1.97664	4.04e-16		T02B5.1	cest-1.1	-1.06575	0.00157879		F59A7.2	F59A7.2	1.59285	7.86e-10
M162.5	M162.5	1.3225	2.67e-08		F42F12.7	nspc-14	-1.14705	1.24e-06		C45B2.8	C45B2.8	1.97342	3.91e-13		Y67A10A.1	oac-56	-1.0609	0.00206678		C13G3.1	C13G3.1	1.5647	1.39e-08
Y54G2A.50	Y54G2A.50	1.32015	7.06e-10		C40H1.7	C40H1.7	-1.13608	2.55e-05		T06E4.9	T06E4.9	1.92976	5.45e-13		Y51A2D.4	hmit-1.1	-1.05598	0.00192188		R08H2.1	dhs-23	1.55737	3.95e-08
F14D7.10	F14D7.10	1.30754	8.41e-07		Y19D10B.7	pud-1.2	-1.11008	3.77e-07		C03A7.4	abu-15	1.92059	4.03e-14		T13C5.9	T13C5.9	-1.04003	0.00239139		C14C6.4	nhr-155	1.50365	4.98e-07
VK10D6R.1	cnc-10	1.30418	2.21e-12		R12E2.15	R12E2.15	-1.09809	2.33e-06		T06E4.12	T06E4.12	1.9066	1.52e-16		F42F12.9	nspc-10	-1.03891	0.00010836		F07H5.8	F07H5.8	1.49615	2.5e-09
B0213.2	nlp-27	1.27367	4.28e-08		M02G9.2	idpp-4	-1.0976	7.15e-05		T06E4.14	T06E4.14	1.88654	9.27e-16		M01A10.1	fubl-4	-1.03154	2.89e-05		F41E6.11	F41E6.11	1.49393	1.21e-07
F13D12.3	F13D12.3	1.26752	1.38e-08		Y38H6C.23	Y38H6C.23	-1.09728	0.000114		Y37A1A.2	Y37A1A.2	1.88622	1.99e-14		F07B10.1	cln-3.1	-1.01855	4.28e-07		K11G9.5	K11G9.5	1.46987	5.46e-14
Y42G9A.3	Y42G9A.3	1.25539	3.13e-11		K02E2.8	K02E2.8	-1.09626	4.69e-06		F35B3.4	F35B3.4	1.86885	1.78e-14		F45D11.14	F45D11.14	-1.01812	0.00202856		W08E12.4	W08E12.4	1.45953	4.18e-07
T20D4.10	T20D4.10	1.19739	4.43e-08		F42F12.1	nspc-9	-1.09387	7.96e-05		F47E1.2	F47E1.2	1.84856	2.21e-20		C17F4.3	C17F4.3	-1.0169	0.00075841		W08E12.3	W08E12.3	1.44191	4.7e-08
F35F10.5	F35F10.5	1.195	3.14e-07		Y47G6A.33	Y47G6A.33	-1.09151	3.15e-10		K09C8.3	nas-10	1.84835	1.34e-10		C52B11.3	dop-4	-1.00616	0.00221962		C45B2.1	C45B2.1	1.41163	3.76e-06
F48C1.11	F48C1.11	1.18106	1.33e-05		K07E8.3	sdz-24	-1.0892	6.33e-07		F35A5.3	abu-10	1.83876	1.08e-14							C26F1.2	cyp-32A1	1.37237	2.55e-08
F47E1.2	F47E1.2	1.17554	1.51e-08		Y73B6BL.24	acp-6	-1.05743	7.94e-07		F48C1.11	F48C1.11	1.83607	1.03e-10							Y47D3B.6	Y47D3B.6	1.34633	7.77e-12
T16G1.7	T16G1.7	1.1635	2.58e-05		T02B5.1	cest-1.1	-1.05576	0.000392		R05D8.9	R05D8.9	1.8063	2.71e-10							T25E4.1	T25E4.1	1.341	5.03e-07
F59E11.7	F59E11.7	1.1555	5.44e-05		T22B7.7	T22B7.7	-1.05152	0.000106		Y80D3A.7	ptr-22	1.79872	3.74e-14							C17B7.10	C17B7.10	1.29591	4.35e-05
F35E12.5	irg-5	1.15275	4.66e-09		R12E2.14	R12E2.14	-1.03759	2.4e-05		T06E4.11	pqn-63	1.7947	8.49e-13							F10D2.11	ugt-41	1.29	1.05e-08
ZC410.1	nhr-11	1.15255	2.04e-07		F19G12.7	abu-2	-1.03392	0.000343		F13D12.3	F13D12.3	1.78325	3.72e-15							F57C12.1	nas-38	1.2861	2.43e-09
C45B2.2	C45B2.2	1.12818	1.45e-14		R06C7.10	myo-1	-1.01539	8.17e-08		C45B2.3	C45B2.3	1.77367	9.49e-10							W08E12.2	W08E12.2	1.27889	2.39e-05
Y41G9A.10	Y41G9A.10	1.11744	9.57e-05							Y69H2.3	Y69H2.3	1.75716	4.52e-24							F15E6.3	F15E6.3	1.26476	1.53e-05
C25E10.5	C25E10.5	1.10118	2.19e-07							B0213.5	nlp-30	1.74022	1.76e-20							T28A11.19	T28A11.19	1.26044	9.06e-05
W06D12.3	fat-5	1.10015	2.14e-08							C03A7.8	abu-7	1.70788	2.31e-10							ZK1067.7	abu-14	1.25796	4.12e-12
R09E12.9	R09E12.9	1.09373	0.000185							C03A7.7	abu-6	1.68288	4.02e-11							T19C3.9	ttr-7	1.24964	8.67e-06
F46C3.6	F46C3.6	1.07466	0.000184							AC3.16	AC3.16	1.66235	1.38e-08							Y41C4A.19	col-96	1.23051	9.06e-05
T10B9.2	cyp-13A5	1.06334	0.000131							C35A5.2	ugt-33	1.65945	1.67e-09							C17B7.12	C17B7.12	1.22466	0.000128
Y87G2A.12	Y87G2A.12	1.05271	0.000242							D2096.6	D2096.6	1.6518	1.66e-12							F45G2.1	nas-1	1.21409	0.000117
F52F10.2	F52F10.2	1.04497	5.93e-06							T10E10.4	T10E10.4	1.64649	4.9e-11							B0547.3	srd-14	1.20464	0.000222
T16G1.4	T16G1.4	1.04258	0.000507							E01G6.1	E01G6.1	1.61658	4.04e-14							C02E7.7	C02E7.7	1.20311	2.59e-11
F32B6.9	best-13	1.02685	6.33e-07							B0213.2	nlp-27	1.60788	1.73e-13							C23H4.8	C23H4.8	1.20311	0.000222
C04E12.2	C04E12.2	1.02357	5.06e-06							F59A7.2	F59A7.2	1.59285	7.86e-10							F20A1.10	txt-17	1.20195	1.48e-10
R13D7.11	cnc-9	1.016	0.000226							F59E11.7	F59E11.7	1.5891	2.09e-09							F44F4.4	ptr-8	1.20084	9.49e-12
T27F6.8	T27F6.8	1.01181	9.53e-05							K01A6.4	K01A6.4	1.58859	8.74e-08							R12A1.3	R12A1.3	1.20008	7.9e-06
T20D4.12	T20D4.12	1.01114	0.000686							B0213.6	nlp-31	1.58202	4.72e-25							Y62H9A.5	Y62H9A.5	1.19902	0.000223
Y37A1A.2	Y37A1A.2	1.00783	7.6e-05							C13G3.1	C13G3.1	1.5647	1.39e-08							D1054.10	D1054.10	1.19476	9.62e-05
B0284.1	pals-26	1.00707	0.000835							R08H2.1	dhs-23	1.55737	3.95e-08							E02C12.6	E02C12.6	1.18742	0.000155
										R09E12.9	R09E12.9	1.55608	1.33e-07							ZK682.5	lron-2	1.18239	3.13e-06
										ZC410.1	nhr-11	1.51904	2.71e-10							B0024.2	col-150	1.17378	2.84e-06
										C14C6.4	nhr-155	1.50365	4.98e-07							D1054.11	ule-3	1.15521	0.000226
										F07H5.8	F07H5.8	1.49615	2.5e-09							T15B7.4	col-142	1.14893	3.64e-09
										F41E6.11	F41E6.11	1.49393	1.21e-07							C18D11.6	C18D11.6	1.14108	0.000462
										F30H5.2	nlp-32	1.49088	7.32e-07							ZK813.1	ZK813.1	1.1382	0.000659
										F52F10.2	F52F10.2	1.48682	1.41e-14							C17B7.4	C17B7.4	1.1307	0.000511
										K11G9.5	K11G9.5	1.46987	5.46e-14							C42D4.3	C42D4.3	1.12944	0.000732
										W08E12.4	W08E12.4	1.45953	4.18e-07							F55A12.6	F55A12.6	1.12509	0.000743
										R13D7.11	cnc-9	1.45735	1.79e-06							F45E4.5	F45E4.5	1.12455	0.000743
										F35F10.5	F35F10.5	1.45195	1.56e-08							K07H8.6	vit-6	1.11727	1.44e-06
										W08E12.3	W08E12.3	1.44191	4.7e-08							Y62H9A.4	Y62H9A.4	1.11687	0.000659
										F14D7.10	F14D7.10	1.42156	2.93e-06							C34E11.2	C34E11.2	1.1136	0.000672
										C45B2.1	C45B2.1	1.41163	3.76e-06							F14D7.7	F14D7.7	1.11153	0.000959
										Y41G9A.10	Y41G9A.10	1.40843	6.71e-07							F53B7.7	F53B7.7	1.10751	0.000937
										C26F1.2	cyp-32A1	1.37237	2.55e-08							C49G7.5	irg-2	1.09385	0.00131
										Y47D3B.6	Y47D3B.6	1.34633	7.77e-12							F28G4.1	cyp-37B1	1.09099	0.000736
										T25E4.1	T25E4.1	1.341	5.03e-07							Y77E11A.15	col-106	1.08616	3.99e-05
										T27F6.8	T27F6.8	1.30883	4.64e-10							C03A7.15	C03A7.15	1.0827	0.000937
										C17B7.10	C17B7.10	1.29591	4.35e-05							C06B3.3	cyp-35C1	1.07848	4.28e-08
										F10D2.11	ugt-41	1.29	1.05e-08							ZC373.2	ZC373.2	1.07773	0.0013
										F57C12.1	nas-38	1.2861	2.43e-09							F54B8.4	F54B8.4	1.07319	0.000324
										W08E12.2	W08E12.2	1.27889	2.39e-05							R13A5.3	ttr-32	1.0703	4.98e-05
										F15E6.3	F15E6.3	1.26476	1.53e-05							F14F7.1	col-98	1.06379	1.21e-10
										T28A11.19	T28A11.19	1.26044	9.06e-05							T08A9.11	ttr-59	1.05249	7.35e-05
										ZK1067.7	abu-14	1.25796	4.12e-12							B0564.3	best-1	1.04295	0.000514
										T19C3.9	ttr-7	1.24964	8.67e-06							F40F4.8	pqn-37	1.03976	1.35e-05
										Y41C4A.19	col-96	1.23051	9.06e-05							F41E7.4	fip-5	1.03767	2.2e-07
										C17B7.12	C17B7.12	1.22466	0.000128							Y45F10D.6	Y45F10D.6	1.0359	0.00177
										F45G2.1	nas-1	1.21409	0.000117							W01F3.2	W01F3.2	1.0321	0.000121
										C25E10.5	C25E10.5	1.21057	9.38e-09							Y95B8A.1	nas-30	1.02976	0.000102
										B0547.3	srd-14	1.20464	0.000222							C07G3.2	irg-1	1.01784	0.000467
										C02E7.7	C02E7.7	1.20311	2.59e-11							C37H5.9	nas-9	1.01528	8.1e-05
										C23H4.8	C23H4.8	1.20311	0.000222							K04F1.9	K04F1.9	1.01108	0.00275
										F20A1.10	txt-17	1.20195	1.48e-10
										F44F4.4	ptr-8	1.20084	9.49e-12
										R12A1.3	R12A1.3	1.20008	7.9e-06
										Y62H9A.5	Y62H9A.5	1.19902	0.000223
										D1054.10	D1054.10	1.19476	9.62e-05
										E02C12.6	E02C12.6	1.18742	0.000155
										ZK682.5	lron-2	1.18239	3.13e-06
										B0024.2	col-150	1.17378	2.84e-06
										D1054.11	ule-3	1.15521	0.000226
										T15B7.4	col-142	1.14893	3.64e-09
										C18D11.6	C18D11.6	1.14108	0.000462
										ZK813.1	ZK813.1	1.1382	0.000659
										C17B7.4	C17B7.4	1.1307	0.000511
										C42D4.3	C42D4.3	1.12944	0.000732
										F55A12.6	F55A12.6	1.12509	0.000743
										F45E4.5	F45E4.5	1.12455	0.000743
										K07H8.6	vit-6	1.11727	1.44e-06
										Y62H9A.4	Y62H9A.4	1.11687	0.000659
										C34E11.2	C34E11.2	1.1136	0.000672
										F14D7.7	F14D7.7	1.11153	0.000959
										F53B7.7	F53B7.7	1.10751	0.000937
										Y87G2A.12	Y87G2A.12	1.10502	0.000994
										C49G7.5	irg-2	1.09385	0.00131
										F28G4.1	cyp-37B1	1.09099	0.000736
										Y77E11A.15	col-106	1.08616	3.99e-05
										C03A7.15	C03A7.15	1.0827	0.000937
										C06B3.3	cyp-35C1	1.07848	4.28e-08
										ZC373.2	ZC373.2	1.07773	0.0013
										F54B8.4	F54B8.4	1.07319	0.000324
										R13A5.3	ttr-32	1.0703	4.98e-05
										F14F7.1	col-98	1.06379	1.21e-10
										T20D4.12	T20D4.12	1.05543	0.00023
										T08A9.11	ttr-59	1.05249	7.35e-05
										VK10D6R.1	cnc-10	1.04915	4.79e-06
										B0564.3	best-1	1.04295	0.000514
										F40F4.8	pqn-37	1.03976	1.35e-05
										F41E7.4	fip-5	1.03767	2.2e-07
										Y45F10D.6	Y45F10D.6	1.0359	0.00177
										W01F3.2	W01F3.2	1.0321	0.000121
										Y95B8A.1	nas-30	1.02976	0.000102
										C07G3.2	irg-1	1.01784	0.000467
										C37H5.9	nas-9	1.01528	8.1e-05
										K04F1.9	K04F1.9	1.01108	0.00275
