# Supplementary material for: ACS-20/FATP4 mediates the anti-ageing effect of dietary restriction in C. elegans
Source: Nat Commun. 2023 Nov 24;14:7683. doi: 10.1038/s41467-023-43613-4 (PMC10673863; doi:10.1038/s41467-023-43613-4)
Supplement: Supplementary file 5 — Supplementary Data 2 [file 41467_2023_43613_MOESM5_ESM.xlsx]

## Sheet: Sheet1
Table S2. List of C. elegans strains used
Strain name	Genotype
N2	wild-type
AM140	rmIs132[unc-54p::Q35::YFP] I
CB1370	daf-2(e1370) III
DA465	eat-2(ad465) II
DCL4	rsks-1(ok1255) III
DCL29	acs-20(tm3232) IV
DCL33	eat-2(ad465) II; acs-20(tm3232) IV
DCL58	eat-2(ad465) II; rde-1(ne219) V; kzIs9[lin-26p::rde-1 + pRF4]
DCL59	eat-2(ad465) II; rde-1(ne300) V; neIs9[myo-3p::HA::RDE-1 + pRF4] X
DCL90	rsks-1(ok1255) III; acs-20(tm3232) IV
DCL201	glp-1(e2144) III
DCL285	ptr-8(mkc18) II
DCL288	ptr-8(mkc18) eat-2(ad465)II
DCL289	ptr-8(mkc18) eat-2(ad465) II; acs-20(tm3232) IV
DCL290	ptr-8(mkc18) II; acs-20(tm3232) IV
DCL545	acs-20[mkc31(acs-20::Degron::GFP::3xFlag)] IV
DCL648	acs-20(tm3232) IV; mkcSi36[dpy-7p::acs-20::SL2::GFP]
DCL663	mkcIs20[ptr-8p::GFP + pCFJ90] IV
DCL679	eat-2(ad465) II; acs-20(tm3232) IV; mkcSi36[dpy-7p::acs-20::SL2::GFP]
DCL722	eat-2(ad465) II; mkcIs20[ptr-8p::GFP + pCFJ90] IV
DCL800	rmIs132[unc-54p::Q35::YFP] I; eat-2(ad465) II
DCL801	rmIs132[unc-54p::Q35::YFP] I; acs-20(tm3232) IV
DCL802	rmIs132[unc-54p::Q35::YFP] I; eat-2(ad465) II; acs-20(tm3232) IV
DCL897	nhr-23[mkc80(nhr-23::Degron::GFP::3xFlag)] I
DCL926	mkcEx221[ptr-8 (Δ1.5-3k) p::gfp + pCFJ90]
DCL927	mkcEx222[ptr-8 (Δ1.5-3k) p::gfp + pCFJ90]
DCL928	mkcEx223[ptr-8 (Δ1.5-3k) p::gfp + pCFJ90]
DCL929	mkcEx224[ptr-8 (Δ1.5-3k) p::gfp + pCFJ90]
DCL939	mkcSi80[col-12p::GFP::DGAT-2::let-858 3'UTR + unc-119(+)] II
DCL941	isp-1 (qm150) acs-20(tm3232) IV
DCL946	daf-2(e1370) III; acs-20(tm3232) IV
DCL991	mkcSi80[col-12p::GFP::DGAT-2::let-858 3'UTR + unc-119(+)] eat-2(ad465) II
DCL992	mkcSi80[col-12p::GFP::DGAT-2::let-858 3'UTR + unc-119(+)] II; acs-20(tm3232) IV
DCL993	mkcSi80[col-12p::GFP::DGAT-2::let-858 3'UTR + unc-119(+)] eat-2(ad465) II; acs-20(tm3232) IV
DCL1023	mkcSi98[col-12p::rde-1::col-12 3'UTR + unc-119(+)] II; rde-1(mkc36) V
DCL1024	eat-2(ad465) mkcSi98 [col-12p::rde-1::col-12 3'UTR + unc-119(+)] II; rde-1(mkc36) V
DCL1027	mkcEx239[ptr-8 (Δ1.5-1.8k)p::gfp + pCFJ90]
DCL1028	mkcEx240[ptr-8 (Δ1.5-1.8k)p::gfp + pCFJ90]
DCL1029	mkcEx241[ptr-8 (Δ1.9-2.7k)p::gfp + pCFJ90]
DCL1030	mkcEx242[ptr-8 (Δ1.9-2.7k)p::gfp + pCFJ90]
DCL1031	mkcEx243[ptr-8 (Δ2.7-3k)p::gfp + pCFJ90]
DCL1032	mkcEx244[ptr-8 (Δ2.7-3k)p::gfp + pCFJ90]
DCL1059	ptr-8[mkc109(Δ1.9-2.7 k)] II, DCL1060 ptr-8[mkc109(Δ1.9-2.7 k)] eat-2(ad465) II
DCL1228	eat-2(ad465) II; hjsi56[vha-6p::3×FLAG-TEV-GFP::dgat-2::let-858 3'UTR] IV
DCL1229	hjsi56[vha-6p::3×FLAG-TEV-GFP::dgat-2::let-858 3'UTR] acs-20(tm3232) IV
DCL1230	eat-2(ad465) II; hjsi56[vha-6p::3×FLAG-TEV-GFP::dgat-2::let-858 3'UTR] acs-20(tm3232) IV
MQ887	isp-1(qm150) IV
NR222	rde-1(ne219) V; kzIs9[lin-26p::rde-1 + pRF4]
VS29	hjsi56[vha-6p::3×FLAG-TEV-GFP::dgat-2::let-858 3'UTR] IV
WM118	rde-1(ne300) V; neIs9[myo-3::HA::RDE-1 + pRF4] X
