# Supplementary material for: ACS-20/FATP4 mediates the anti-ageing effect of dietary restriction in C. elegans
Source: Nat Commun. 2023 Nov 24;14:7683. doi: 10.1038/s41467-023-43613-4 (PMC10673863; doi:10.1038/s41467-023-43613-4)
Supplement: Supplementary file 6 — Supplementary Data 3 [file 41467_2023_43613_MOESM6_ESM.xlsx]

## Sheet: Sheet1
Table S3. List of oligos used
Gene name	Forward RT primer sequence	Reverse RT primer sequence
acs-20	TTATTTCCAGGGTCTTGGCTATCG	TGTGATAATCGCCTTTGTCTTGCT
abu-1	GCGTTCTACTTGCCGAAGCA	TTGGTAGGTTTGTTGCTGAACTG
abu-6	AGTTCAGGTTCAATCTACTCAATGC	GGTTGGCACTGTTGGTATTGG
abu-7	AGTTCAGGTTCAATCTACTCAATGCG	GGTTGGCACTGTTGGTATTGGA
abu-8	AACAAACTCAACAAGTTCAGGTCC	GGTATTGGACAACTGGAGCTTGG
abu-10	AACAGGCTCAGTCAACTTGCG	CTTGTTGAACTTGGACTTGGAAGG
abu-11	CTGAGGAGAATGTGTTCCTCCG	TCTGACAAGTTGGTGCACACTG
abu-14	CAACAACAGGTCATTGTCCTCCA	ATGAGCATCCACATCCAGAAGAG
abu-15	GTTCAGGTTCAATCTACTCAATGCG	GGTTGGCACTGTTGGTATTGGA
ptr-8	TATGATCGATTCCATCCCAACTG	GCAACTGACACTATCATAACCGT
act-1	GCCATCCTTCTTGGGTATGGAG	GATCTTGATCTTCATGGTTGATGGG
pmp-2	AGACGTCGATAGATTCTGTGATGG	AAGTCTTCCAATTGGTCGTCTGAG
CRISPR/Cas9 target gene	sgRNA target sequence + PAM (NGG)
acs-20	TTTGAGGTGCAAGGTCTCACTGG
acs-20	ACTGGCTGTCGGGGTTCTGACGG
nhr-23	TTCATGGACGGGGATAGGGAAGG
nhr-23	ATGATATATGGATTCAGTCAAGG
ptr-8	TCGACTTCTCGGAGATGTAATGG
ptr-8	CTCTCTTTCTCTCGTGGCGCAGG
ptr-8	GGGAGTGCTGTTACAACTCATGG
ptr-8	GTTAGTAAGTAGTACTGAAGTGG
