# Supplementary material for: ACS-20/FATP4 mediates the anti-ageing effect of dietary restriction in C. elegans
Source: Nat Commun. 2023 Nov 24;14:7683. doi: 10.1038/s41467-023-43613-4 (PMC10673863; doi:10.1038/s41467-023-43613-4)
Supplement: Supplementary file 8 — Source data [file 41467_2023_43613_MOESM8_ESM.xlsx]

## Sheet: Fig. 1a
Fig 1a The acs-20 mutation blocks DR-induced lifespan extension (food dilution method)
Replicate 1
Genotype	Food conc. (cfu/ml)	Lifespan (days)		Changes in mean lifespan	n	p (log-rank tests)
		Mean	Max
N2	1.0 X 1012	11.78	17	-0.08	64	0.033
	1.0 X 1011	12.78	17	/	63	/
	1.0 X 1010	14.53	21	0.14	55	<0.0001
	1.0 X 109	20.2	25	0.58	60	<0.0001
	1.0 X 108	19.43	23	0.52	42	<0.0001
acs-20	1.0 X 1012	8.93	11	-0.02	58	0.4827
	1.0 X 1011	9.07	11	/	58	/
	1.0 X 1010	9.14	11	0	58	0.6867
	1.0 X 109	8.93	11	-0.02	60	0.5102
	1.0 X 108	7.5	9	-0.17	48	<0.0001
Replicate 2
Genotype	Food conc. (cfu/ml)	Lifespan (days)		Changes in mean lifespan	n	p (log-rank tests)
		Mean	Max
N2	1.0 X 1012	11.68	17	-0.06	65	0.0621
	1.0 X 1011	12.47	17	/	64	/
	1.0 X 1010	14.26	19	0.14	57	0.0003
	1.0 X 109	19.87	25	0.59	60	<0.0001
	1.0 X 108	18.79	23	0.51	47	<0.0001
acs-20	1.0 X 1012	9.14	11	0.01	57	0.5805
	1.0 X 1011	9.03	13	/	60	/
	1.0 X 1010	9.03	11	0	64	0.9773
	1.0 X 109	9.07	11	0	57	0.8358
	1.0 X 108	8.22	11	-0.09	49	0.003
Replicate 3
Genotype	Food conc. (cfu/ml)	Lifespan (days)		Changes in mean lifespan	n	p (log-rank tests)
		Mean	Max
N2	1.0 X 1012	11.52	17	-0.05	62	0.0437
	1.0 X 1011	12.16	17	/	65	/
	1.0 X 1010	13.9	19	0.14	67	<0.0001
	1.0 X 109	19.14	23	0.57	59	<0.0001
	1.0 X 108	18.25	23	0.5	56	<0.0001
acs-20	1.0 X 1012	8.55	13	-0.03	62	0.3376
	1.0 X 1011	8.78	13	/	65	/
	1.0 X 1010	9.23	13	0.05	69	0.0477
	1.0 X 109	8.58	11	-0.02	57	0.3175
	1.0 X 108	7.6	9	-0.13	60	<0.0001

## Sheet: Fig. 1b
Figure 1b The acs-20 mutation blocks DR-induced lifespan extension (eat-2 mutant)
Replicate 1						Replicate 2						Replicate 3						Statistic analysis
Days	Genotype					Days	Genotype					Days	Genotype					Genotype		Lifespan (days)		Changes in mean lifespan	n	p (log-rank tests)
	N2	acs-20	eat-2	eat-2; acs-20			N2	acs-20	eat-2	eat-2; acs-20			N2	acs-20	eat-2	eat-2; acs-20				Mean	Max
13	1					13	1					13	1					N2		19.7, 18.6, 19.3	27, 25, 27	/	79, 44, 73	/
13	1					13	1					13	1					eat-2		27.4, 23.9, 26.7	35, 37, 37	+39%, +28%, +38%	84, 72, 86	< 0.0001, < 0.0001, < 0.0001
13	1					13	1					13	1					acs-20		10.3, 11.0, 11.9	17, 15, 19	/	75, 55, 67	/
15	1					15	1					13	1					eat-2; acs-20		11.3, 11.9, 12.1	19, 17, 19	+10%, +8%, +2%	80, 69, 71	0.2133, 0.3400, 0.8271
15	1					15	1					13	1
15	1					15	1					13	1
15	1					15	1					13	1
15	1					15	1					13	1
17	1					17	1					15	1
17	1					17	1					15	1
17	1					17	1					15	1
17	1					17	1					15	1
17	1					17	1					15	1
17	1					17	1					15	1
17	1					17	1					15	1
17	1					17	1					17	1
17	1					17	1					17	1
17	1					19	1					17	1
17	1					19	1					17	1
17	1					19	1					17	1
17	1					19	1					17	1
17	1					19	1					17	1
19	1					19	1					17	1
19	1					19	1					17	1
19	1					19	1					17	1
19	1					19	1					19	1
19	1					19	1					19	1
19	1					19	1					19	1
19	1					19	1					19	1
19	1					19	1					19	1
19	1					19	1					19	1
19	1					19	1					19	1
19	1					21	1					19	1
19	1					21	1					19	1
19	1					21	1					19	1
19	1					21	1					19	1
19	1					21	1					19	1
19	1					23	1					19	1
19	1					23	1					21	1
19	1					23	1					21	1
19	1					23	1					21	1
19	1					23	1					21	1
19	1					23	1					21	1
21	1					25	1					21	1
21	1					7	0					21	1
21	1					7	0					21	1
21	1					7	0					21	1
21	1					7	0					21	1
21	1					7	0					21	1
21	1					7	0					21	1
21	1					7	0					21	1
21	1					7	0					21	1
21	1					7	0					21	1
21	1					7	0					21	1
21	1					7	0					21	1
21	1					7	0					23	1
21	1					7	0					23	1
21	1					7	0					23	1
21	1					7	0					23	1
21	1					7	0					23	1
23	1					7	0					23	1
23	1					7	0					23	1
23	1					9	0					23	1
23	1					9	0					23	1
23	1					9	0					23	1
23	1					9	0					23	1
23	1					9	0					23	1
23	1					9	0					25	1
23	1					9	0					25	1
23	1					9	0					25	1
23	1					9	0					25	1
23	1					9	0					25	1
23	1					9	0					27	1
23	1					9	0					7	0
25	1					9	0					7	0
25	1					9	0					7	0
25	1					11	0					9	0
25	1					11	0					9	0
27	1					11	0					9	0
7	0					11	0					9	0
9	0					11	0					9	0
9	0					11	0					9	0
9	0					13	0					9	0
9	0					13	0					9	0
11	0					13	0					9	0
11	0					13	0					9	0
11	0					15	0					9	0
11	0					17	0					11	0
11	0					17	0					11	0
11	0					17	0					11	0
11	0					17	0					11	0
11	0					17	0					11	0
13	0					17	0					11	0
13	0					17	0					11	0
13	0					17	0					13	0
13	0					17	0					17	0
13	0					17	0					7		1
13	0					17	0					7		1
13	0					17	0					7		1
15	0					17	0					7		1
7		1				17	0					9		1
7		1				17	0					9		1
7		1				17	0					9		1
7		1				17	0					9		1
7		1				19	0					9		1
7		1				7		1				9		1
7		1				7		1				9		1
7		1				7		1				9		1
7		1				7		1				9		1
7		1				7		1				9		1
7		1				7		1				9		1
7		1				7		1				9		1
7		1				7		1				9		1
7		1				7		1				11		1
7		1				9		1				11		1
7		1				9		1				11		1
7		1				9		1				11		1
7		1				9		1				11		1
7		1				9		1				11		1
7		1				9		1				11		1
7		1				9		1				11		1
9		1				9		1				11		1
9		1				9		1				11		1
9		1				9		1				11		1
9		1				11		1				11		1
9		1				11		1				11		1
9		1				11		1				11		1
9		1				11		1				11		1
9		1				11		1				11		1
9		1				11		1				11		1
9		1				11		1				11		1
9		1				11		1				11		1
9		1				11		1				11		1
9		1				11		1				11		1
11		1				11		1				11		1
11		1				11		1				11		1
11		1				11		1				13		1
11		1				13		1				13		1
11		1				13		1				13		1
11		1				13		1				13		1
11		1				13		1				13		1
11		1				13		1				13		1
11		1				13		1				13		1
11		1				13		1				13		1
11		1				13		1				13		1
11		1				13		1				13		1
11		1				13		1				13		1
11		1				13		1				13		1
11		1				13		1				15		1
11		1				13		1				15		1
11		1				13		1				15		1
11		1				13		1				15		1
11		1				13		1				15		1
13		1				13		1				15		1
13		1				15		1				15		1
13		1				15		1				15		1
13		1				15		1				15		1
13		1				15		1				17		1
13		1				15		1				17		1
13		1				15		1				17		1
13		1				7		0				19		1
13		1				7		0				19		1
13		1				7		0				19		1
13		1				7		0				7		0
13		1				7		0				7		0
13		1				7		0				7		0
13		1				7		0				7		0
13		1				7		0				7		0
15		1				7		0				7		0
15		1				7		0				7		0
15		1				7		0				7		0
15		1				7		0				7		0
15		1				7		0				7		0
15		1				7		0				7		0
17		1				9		0				7		0
7		0				9		0				7		0
7		0				9		0				7		0
7		0				9		0				7		0
7		0				9		0				7		0
7		0				9		0				7		0
7		0				9		0				9		0
7		0				9		0				9		0
7		0				9		0				9		0
7		0				9		0				9		0
7		0				11		0				9		0
7		0				11		0				9		0
7		0				11		0				9		0
7		0				11		0				9		0
7		0				11		0				9		0
7		0				11		0				9		0
7		0				11		0				9		0
7		0				11		0				9		0
9		0				13		0				9		0
9		0				13		0				11		0
9		0				13		0				11		0
11		0				17			1			11		0
11		0				17			1			11		0
11		0				19			1			11		0
13		0				19			1			11		0
13		0				19			1			11		0
13		0				19			1			11		0
13		0				19			1			11		0
13		0				19			1			11		0
13		0				19			1			15			1
13		0				19			1			17			1
19			1			19			1			17			1
19			1			19			1			19			1
21			1			19			1			19			1
21			1			19			1			19			1
21			1			21			1			21			1
21			1			21			1			21			1
21			1			21			1			21			1
23			1			21			1			21			1
23			1			21			1			21			1
23			1			21			1			21			1
23			1			21			1			21			1
23			1			21			1			23			1
23			1			21			1			23			1
23			1			21			1			23			1
23			1			23			1			23			1
23			1			23			1			23			1
23			1			23			1			23			1
23			1			23			1			23			1
23			1			23			1			23			1
25			1			23			1			23			1
25			1			23			1			23			1
25			1			23			1			23			1
25			1			23			1			25			1
25			1			23			1			25			1
25			1			23			1			25			1
25			1			23			1			25			1
25			1			23			1			25			1
25			1			23			1			25			1
27			1			23			1			25			1
27			1			23			1			25			1
27			1			23			1			25			1
27			1			23			1			25			1
27			1			23			1			25			1
27			1			25			1			25			1
27			1			25			1			25			1
27			1			25			1			25			1
27			1			25			1			25			1
27			1			25			1			27			1
27			1			25			1			27			1
27			1			25			1			27			1
27			1			25			1			27			1
27			1			25			1			27			1
27			1			25			1			27			1
27			1			27			1			27			1
27			1			27			1			27			1
29			1			27			1			27			1
29			1			27			1			27			1
29			1			27			1			27			1
29			1			27			1			27			1
29			1			27			1			27			1
29			1			27			1			27			1
29			1			27			1			29			1
29			1			27			1			29			1
29			1			29			1			29			1
29			1			29			1			29			1
29			1			29			1			29			1
29			1			31			1			29			1
29			1			33			1			29			1
29			1			33			1			29			1
29			1			35			1			29			1
29			1			35			1			29			1
29			1			37			1			29			1
29			1			7			0			31			1
29			1			13			0			31			1
31			1			13			0			31			1
31			1			13			0			31			1
31			1			13			0			31			1
31			1			13			0			31			1
31			1			13			0			31			1
31			1			13			0			31			1
31			1			13			0			31			1
31			1			13			0			31			1
31			1			13			0			31			1
33			1			13			0			33			1
33			1			13			0			33			1
33			1			13			0			33			1
33			1			13			0			33			1
33			1			13			0			33			1
33			1			13			0			35			1
33			1			13			0			35			1
33			1			13			0			35			1
35			1			13			0			37			1
35			1			15			0			37			1
35			1			15			0			37			1
7			0			15			0			15			0
9			0			17			0			15			0
9			0			17			0			15			0
9			0			17			0			15			0
9			0			17			0			19			0
11			0			7				1		19			0
11			0			7				1		19			0
13			0			7				1		19			0
13			0			7				1		19			0
13			0			7				1		7				1
19			0			7				1		7				1
23			0			7				1		7				1
7				1		9				1		7				1
7				1		9				1		7				1
7				1		9				1		9				1
7				1		9				1		9				1
7				1		9				1		9				1
7				1		9				1		9				1
7				1		9				1		9				1
7				1		9				1		9				1
7				1		9				1		9				1
7				1		9				1		11				1
7				1		9				1		11				1
7				1		9				1		11				1
7				1		9				1		11				1
7				1		9				1		11				1
7				1		11				1		11				1
7				1		11				1		11				1
7				1		11				1		11				1
7				1		11				1		11				1
9				1		11				1		11				1
9				1		11				1		11				1
9				1		11				1		11				1
9				1		11				1		11				1
9				1		11				1		11				1
9				1		11				1		11				1
9				1		11				1		11				1
9				1		11				1		11				1
9				1		11				1		11				1
9				1		11				1		11				1
9				1		11				1		11				1
9				1		13				1		11				1
11				1		13				1		11				1
11				1		13				1		11				1
11				1		13				1		11				1
11				1		13				1		11				1
11				1		13				1		13				1
11				1		13				1		13				1
11				1		13				1		13				1
11				1		13				1		13				1
11				1		13				1		13				1
11				1		13				1		13				1
11				1		13				1		13				1
11				1		13				1		13				1
11				1		13				1		13				1
13				1		15				1		13				1
13				1		15				1		13				1
13				1		15				1		13				1
13				1		15				1		13				1
13				1		15				1		13				1
13				1		15				1		13				1
13				1		15				1		13				1
13				1		15				1		13				1
13				1		15				1		13				1
13				1		15				1		15				1
13				1		15				1		15				1
13				1		15				1		15				1
13				1		17				1		15				1
13				1		17				1		15				1
13				1		17				1		15				1
13				1		17				1		15				1
13				1		17				1		15				1
13				1		17				1		15				1
13				1		17				1		15				1
13				1		7				0		17				1
13				1		7				0		17				1
13				1		7				0		17				1
15				1		7				0		17				1
15				1		7				0		17				1
15				1		9				0		19				1
15				1		9				0		7				0
15				1		9				0		7				0
15				1		9				0		7				0
15				1		9				0		7				0
15				1		9				0		7				0
17				1		9				0		7				0
17				1		9				0		7				0
17				1		9				0		7				0
17				1		9				0		7				0
17				1		9				0		7				0
19				1		9				0		7				0
19				1		9				0		7				0
7				0		9				0		7				0
7				0		11				0		7				0
7				0		11				0		9				0
7				0		11				0		9				0
7				0		11				0		9				0
7				0		11				0		9				0
7				0		11				0		9				0
7				0		11				0		9				0
9				0		11				0		9				0
9				0		11				0		9				0
11				0		11				0		9				0
11				0		13				0		9				0
11				0		13				0		11				0
11				0		13				0		11				0
11				0		13				0		13				0
15				0		15				0
						15				0

## Sheet: Fig. 1c
Fig 1c The acs-20 mutation blocks DR-induced heat stress resistance
Genotype	Percent alive (%)	n		Comparisons	p (one-way ANOVA with Tukey's multiple comparisons test)
N2	41.67, 43.33, 50.42	80, 80, 80		N2 vs. eat-2	0.0002
eat-2	73.75, 86.25, 92.50	80, 80, 80		N2 vs. acs-20	0.0569
acs-20	30.83, 26.67, 33.75	80, 80, 80		N2 vs. eat-2; acs-20	0.0362
eat-2; acs-20	30.42, 25.42, 30.83	80, 80, 80		eat-2 vs. acs-20	<0.0001
				eat-2 vs. eat-2; acs-20	<0.0001
				acs-20 vs. eat-2; acs-20	0.9875

## Sheet: Fig. 1e
Fig 1e The acs-20 mutation promotes Q35::YFP aggregration
Genotype	Numbers of Q35::YFP punctae		Comparisons	p (one-way ANOVA with Tukey's multiple comparisons test)
rmIs132	40, 41, 45, 45, 47, 51, 43, 39, 50, 57, 47, 50, 46, 39, 46, 41, 53, 50, 53, 57		rmIs132 vs. rmIs132; eat-2	<0.0001
rmIs132; eat-2	32, 29, 33, 29, 19, 29, 23, 40, 27, 25, 36, 21, 40, 22, 31, 30, 23, 36, 29, 27		rmIs132 vs. rmIs132; acs-20	<0.0001
rmIs132; acs-20	62, 59, 51, 59, 62, 63, 66, 82, 58, 59, 84, 74, 65, 67, 83, 72, 66, 70, 52, 79		rmIs132 vs. rmIs132; eat-2; acs-20	<0.0001
rmIs132; eat-2; acs-20	80, 65, 69, 63, 71, 74, 83, 62, 84, 87, 60, 74, 67, 73, 72, 61, 69, 71, 54, 61		rmIs132; eat-2 vs. rmIs132; acs-20	<0.0001
			rmIs132; eat-2 vs. rmIs132; eat-2; acs-20	<0.0001
			rmIs132; acs-20 vs. rmIs132; eat-2; acs-20	0.5231

## Sheet: Fig. 1f
Fig 1f The acs-20 mutation blocks the protective effect of DR on Q35::YFP-induced paralysis
Replicate 1						Replicate 2						Replicate 3						Statistic analysis
Days	Genotype					Days	Genotype					Days	Genotype					Genotype		Paralysis (days)		Changes in mean paralysis time	n	p (log-rank tests)
	rmIs132	rmIs132; eat-2	rmIs132; acs-20	rmIs132; eat-2; acs-20			rmIs132	rmIs132; eat-2	rmIs132; acs-20	rmIs132; eat-2; acs-20			rmIs132	rmIs132; eat-2	rmIs132; acs-20	rmIs132; eat-2; acs-20				Mean	Max
3	1					3	1					3	1					rmIs132		4.93, 4.92, 4.86	7, 7, 7	/	300, 300, 300	/
3	1					3	1					3	1					rmIs132; eat-2		5.67, 6.24, 6.02	7, 10, 10	+15%, +27%, +24%	257, 300, 300	< 0.0001, < 0.0001, < 0.0001
3	1					3	1					3	1					rmIs132; acs-20		4.07, 3.97, 4.00	6, 6, 6	/	300, 300, 300	/
3	1					3	1					3	1					rmIs132; eat-2; acs-20		3.96, 4.03, 4.08	6, 6, 6	-3%, +2%, +2%	300, 300, 300	0.1101, 0.3505, 0.2364
3	1					3	1					3	1
3	1					3	1					3	1
3	1					3	1					3	1
3	1					3	1					3	1
3	1					3	1					3	1
3	1					3	1					3	1
3	1					3	1					3	1
3	1					3	1					3	1
3	1					3	1					3	1
4	1					3	1					3	1
4	1					3	1					3	1
4	1					3	1					3	1
4	1					3	1					3	1
4	1					3	1					3	1
4	1					3	1					3	1
4	1					3	1					3	1
4	1					3	1					3	1
4	1					3	1					3	1
4	1					3	1					3	1
4	1					3	1					3	1
4	1					3	1					3	1
4	1					3	1					3	1
4	1					3	1					3	1
4	1					4	1					3	1
4	1					4	1					3	1
4	1					4	1					3	1
4	1					4	1					3	1
4	1					4	1					3	1
4	1					4	1					3	1
4	1					4	1					3	1
4	1					4	1					3	1
4	1					4	1					3	1
4	1					4	1					4	1
4	1					4	1					4	1
4	1					4	1					4	1
4	1					4	1					4	1
4	1					4	1					4	1
4	1					4	1					4	1
4	1					4	1					4	1
4	1					4	1					4	1
4	1					4	1					4	1
4	1					4	1					4	1
4	1					4	1					4	1
4	1					4	1					4	1
4	1					4	1					4	1
4	1					4	1					4	1
4	1					4	1					4	1
4	1					4	1					4	1
4	1					4	1					4	1
4	1					4	1					4	1
4	1					4	1					4	1
4	1					4	1					4	1
4	1					4	1					4	1
4	1					4	1					4	1
4	1					4	1					4	1
4	1					4	1					4	1
4	1					4	1					4	1
4	1					4	1					4	1
4	1					4	1					4	1
4	1					4	1					4	1
4	1					4	1					4	1
4	1					4	1					4	1
4	1					4	1					4	1
4	1					4	1					4	1
4	1					4	1					4	1
4	1					4	1					4	1
4	1					4	1					4	1
4	1					4	1					4	1
4	1					4	1					4	1
4	1					4	1					4	1
4	1					4	1					4	1
4	1					4	1					4	1
4	1					4	1					4	1
4	1					4	1					4	1
4	1					4	1					4	1
4	1					4	1					4	1
4	1					4	1					4	1
4	1					4	1					4	1
4	1					4	1					4	1
4	1					4	1					4	1
4	1					4	1					4	1
4	1					4	1					4	1
4	1					4	1					4	1
4	1					4	1					4	1
4	1					4	1					4	1
4	1					4	1					4	1
4	1					4	1					4	1
4	1					4	1					4	1
4	1					4	1					4	1
4	1					4	1					4	1
4	1					4	1					4	1
4	1					4	1					4	1
4	1					4	1					4	1
4	1					4	1					4	1
4	1					4	1					4	1
4	1					4	1					4	1
4	1					4	1					4	1
4	1					4	1					4	1
4	1					4	1					4	1
4	1					4	1					4	1
4	1					4	1					4	1
4	1					5	1					4	1
4	1					5	1					4	1
4	1					5	1					4	1
4	1					5	1					4	1
4	1					5	1					4	1
4	1					5	1					4	1
4	1					5	1					4	1
4	1					5	1					4	1
5	1					5	1					4	1
5	1					5	1					4	1
5	1					5	1					5	1
5	1					5	1					5	1
5	1					5	1					5	1
5	1					5	1					5	1
5	1					5	1					5	1
5	1					5	1					5	1
5	1					5	1					5	1
5	1					5	1					5	1
5	1					5	1					5	1
5	1					5	1					5	1
5	1					5	1					5	1
5	1					5	1					5	1
5	1					5	1					5	1
5	1					5	1					5	1
5	1					5	1					5	1
5	1					5	1					5	1
5	1					5	1					5	1
5	1					5	1					5	1
5	1					5	1					5	1
5	1					5	1					5	1
5	1					5	1					5	1
5	1					5	1					5	1
5	1					5	1					5	1
5	1					5	1					5	1
5	1					5	1					5	1
5	1					5	1					5	1
5	1					5	1					5	1
5	1					5	1					5	1
5	1					5	1					5	1
5	1					5	1					5	1
5	1					5	1					5	1
5	1					5	1					5	1
5	1					5	1					5	1
5	1					5	1					5	1
5	1					5	1					5	1
5	1					5	1					5	1
5	1					5	1					5	1
5	1					5	1					5	1
5	1					5	1					5	1
5	1					5	1					5	1
5	1					5	1					5	1
5	1					5	1					5	1
5	1					5	1					5	1
5	1					5	1					5	1
5	1					5	1					5	1
5	1					5	1					5	1
5	1					5	1					5	1
5	1					5	1					5	1
5	1					5	1					5	1
5	1					5	1					5	1
5	1					5	1					5	1
5	1					5	1					5	1
5	1					5	1					5	1
5	1					5	1					5	1
5	1					5	1					5	1
5	1					5	1					5	1
5	1					5	1					5	1
5	1					5	1					5	1
5	1					5	1					5	1
5	1					5	1					5	1
5	1					5	1					5	1
5	1					5	1					5	1
5	1					5	1					5	1
5	1					5	1					5	1
5	1					5	1					5	1
5	1					5	1					5	1
5	1					5	1					5	1
5	1					5	1					5	1
5	1					5	1					5	1
5	1					5	1					5	1
5	1					5	1					5	1
5	1					5	1					5	1
5	1					5	1					5	1
5	1					5	1					5	1
5	1					5	1					5	1
5	1					5	1					5	1
5	1					5	1					5	1
5	1					5	1					5	1
5	1					5	1					5	1
5	1					5	1					5	1
5	1					5	1					5	1
5	1					5	1					5	1
5	1					5	1					5	1
5	1					5	1					5	1
5	1					5	1					5	1
5	1					5	1					5	1
5	1					5	1					5	1
5	1					5	1					5	1
5	1					5	1					5	1
5	1					5	1					5	1
5	1					5	1					5	1
5	1					5	1					5	1
5	1					5	1					5	1
5	1					5	1					5	1
5	1					5	1					5	1
5	1					5	1					6	1
5	1					5	1					6	1
5	1					5	1					6	1
5	1					5	1					6	1
5	1					6	1					6	1
5	1					6	1					6	1
5	1					6	1					6	1
5	1					6	1					6	1
6	1					6	1					6	1
6	1					6	1					6	1
6	1					6	1					6	1
6	1					6	1					6	1
6	1					6	1					6	1
6	1					6	1					6	1
6	1					6	1					6	1
6	1					6	1					6	1
6	1					6	1					6	1
6	1					6	1					6	1
6	1					6	1					6	1
6	1					6	1					6	1
6	1					6	1					6	1
6	1					6	1					6	1
6	1					6	1					6	1
6	1					6	1					6	1
6	1					6	1					6	1
6	1					6	1					6	1
6	1					6	1					6	1
6	1					6	1					6	1
6	1					6	1					6	1
6	1					6	1					6	1
6	1					6	1					6	1
6	1					6	1					6	1
6	1					6	1					6	1
6	1					6	1					6	1
6	1					6	1					6	1
6	1					6	1					6	1
6	1					6	1					6	1
6	1					6	1					6	1
6	1					6	1					6	1
6	1					6	1					6	1
6	1					6	1					6	1
6	1					6	1					6	1
6	1					6	1					6	1
6	1					6	1					6	1
6	1					6	1					6	1
6	1					6	1					6	1
6	1					6	1					6	1
6	1					6	1					6	1
6	1					6	1					6	1
6	1					6	1					6	1
6	1					6	1					6	1
6	1					6	1					6	1
6	1					6	1					6	1
6	1					6	1					6	1
6	1					6	1					6	1
6	1					6	1					6	1
6	1					6	1					6	1
6	1					6	1					6	1
6	1					6	1					6	1
6	1					6	1					6	1
6	1					6	1					6	1
6	1					6	1					6	1
6	1					6	1					6	1
6	1					6	1					6	1
6	1					6	1					6	1
6	1					6	1					6	1
6	1					6	1					6	1
6	1					6	1					6	1
7	1					7	1					6	1
7	1					7	1					6	1
7	1					7	1					6	1
7	1					7	1					7	1
7	1					7	1					7	1
7	1					7	1					7	1
7	1					7	1					7	1
7	1					7	1					7	1
7	1					7	1					7	1
7	1					7	1					7	1
7	1					7	1					7	1
7	1					7	1					7	1
7	1					7	1					7	1
7	1					7	1					7	1
7	1					7	1					7	1
7	1					7	1					7	1
7	1					7	1					7	1
7	1					7	1					7	1
7	1					7	1					7	1
7	1					7	1					7	1
7	1					7	1					7	1
7	1					7	1					7	1
5		1				4		1				4		1
5		1				5		1				4		1
5		1				5		1				4		1
5		1				5		1				4		1
5		1				5		1				4		1
5		1				5		1				4		1
5		1				5		1				4		1
5		1				5		1				4		1
5		1				5		1				4		1
5		1				5		1				4		1
5		1				5		1				5		1
5		1				5		1				5		1
5		1				5		1				5		1
5		1				5		1				5		1
5		1				5		1				5		1
5		1				5		1				5		1
5		1				5		1				5		1
5		1				5		1				5		1
5		1				5		1				5		1
5		1				5		1				5		1
5		1				5		1				5		1
5		1				5		1				5		1
5		1				5		1				5		1
5		1				5		1				5		1
5		1				5		1				5		1
5		1				5		1				5		1
5		1				5		1				5		1
5		1				5		1				5		1
5		1				5		1				5		1
5		1				5		1				5		1
5		1				5		1				5		1
5		1				5		1				5		1
5		1				5		1				5		1
5		1				5		1				5		1
5		1				5		1				5		1
5		1				5		1				5		1
5		1				5		1				5		1
5		1				5		1				5		1
5		1				5		1				5		1
5		1				5		1				5		1
5		1				5		1				5		1
5		1				5		1				5		1
5		1				5		1				5		1
5		1				5		1				5		1
5		1				5		1				5		1
5		1				5		1				5		1
5		1				5		1				5		1
5		1				5		1				5		1
5		1				5		1				5		1
5		1				5		1				5		1
5		1				5		1				5		1
5		1				5		1				5		1
5		1				5		1				5		1
5		1				5		1				5		1
5		1				5		1				5		1
5		1				5		1				5		1
5		1				5		1				5		1
5		1				5		1				5		1
5		1				5		1				5		1
5		1				5		1				5		1
5		1				5		1				5		1
5		1				5		1				5		1
5		1				5		1				5		1
5		1				5		1				5		1
5		1				5		1				5		1
5		1				5		1				5		1
5		1				5		1				5		1
5		1				5		1				5		1
5		1				5		1				5		1
5		1				5		1				5		1
5		1				5		1				5		1
5		1				5		1				5		1
5		1				5		1				5		1
5		1				5		1				5		1
5		1				5		1				5		1
5		1				5		1				5		1
5		1				5		1				5		1
5		1				5		1				5		1
5		1				5		1				5		1
5		1				5		1				5		1
5		1				5		1				5		1
5		1				5		1				5		1
5		1				5		1				5		1
5		1				5		1				5		1
5		1				5		1				5		1
5		1				5		1				5		1
5		1				5		1				5		1
5		1				5		1				5		1
5		1				5		1				5		1
5		1				5		1				5		1
5		1				5		1				5		1
5		1				5		1				5		1
5		1				5		1				5		1
5		1				5		1				5		1
5		1				5		1				5		1
5		1				5		1				5		1
5		1				5		1				5		1
5		1				5		1				5		1
5		1				5		1				5		1
5		1				5		1				5		1
5		1				5		1				5		1
5		1				5		1				5		1
5		1				5		1				5		1
5		1				5		1				5		1
5		1				5		1				5		1
5		1				5		1				5		1
6		1				5		1				5		1
6		1				6		1				5		1
6		1				6		1				5		1
6		1				6		1				6		1
6		1				6		1				6		1
6		1				6		1				6		1
6		1				6		1				6		1
6		1				6		1				6		1
6		1				6		1				6		1
6		1				6		1				6		1
6		1				6		1				6		1
6		1				6		1				6		1
6		1				6		1				6		1
6		1				6		1				6		1
6		1				6		1				6		1
6		1				6		1				6		1
6		1				6		1				6		1
6		1				6		1				6		1
6		1				6		1				6		1
6		1				6		1				6		1
6		1				6		1				6		1
6		1				6		1				6		1
6		1				6		1				6		1
6		1				6		1				6		1
6		1				6		1				6		1
6		1				6		1				6		1
6		1				6		1				6		1
6		1				6		1				6		1
6		1				6		1				6		1
6		1				6		1				6		1
6		1				6		1				6		1
6		1				6		1				6		1
6		1				6		1				6		1
6		1				6		1				6		1
6		1				6		1				6		1
6		1				6		1				6		1
6		1				6		1				6		1
6		1				6		1				6		1
6		1				6		1				6		1
6		1				6		1				6		1
6		1				6		1				6		1
6		1				6		1				6		1
6		1				6		1				6		1
6		1				6		1				6		1
6		1				6		1				6		1
6		1				6		1				6		1
6		1				6		1				6		1
6		1				6		1				6		1
6		1				6		1				6		1
6		1				6		1				6		1
6		1				6		1				6		1
6		1				6		1				6		1
6		1				6		1				6		1
6		1				6		1				6		1
6		1				6		1				6		1
6		1				6		1				6		1
6		1				6		1				6		1
6		1				6		1				6		1
6		1				6		1				6		1
6		1				6		1				6		1
6		1				6		1				6		1
6		1				6		1				6		1
6		1				6		1				6		1
6		1				6		1				6		1
6		1				6		1				6		1
6		1				6		1				6		1
6		1				6		1				6		1
6		1				6		1				6		1
6		1				6		1				6		1
6		1				6		1				6		1
6		1				6		1				6		1
6		1				6		1				6		1
6		1				6		1				6		1
6		1				6		1				6		1
6		1				6		1				6		1
6		1				6		1				6		1
6		1				6		1				6		1
6		1				6		1				6		1
6		1				6		1				6		1
6		1				6		1				6		1
6		1				6		1				6		1
6		1				6		1				6		1
6		1				6		1				6		1
6		1				6		1				6		1
6		1				6		1				6		1
6		1				6		1				6		1
6		1				6		1				6		1
6		1				6		1				6		1
6		1				6		1				6		1
6		1				6		1				6		1
6		1				6		1				6		1
6		1				6		1				6		1
6		1				6		1				6		1
6		1				6		1				6		1
6		1				6		1				6		1
6		1				6		1				6		1
6		1				6		1				6		1
6		1				6		1				6		1
6		1				6		1				6		1
6		1				6		1				6		1
6		1				6		1				6		1
6		1				6		1				6		1
6		1				7		1				6		1
6		1				7		1				6		1
6		1				7		1				6		1
6		1				7		1				6		1
6		1				7		1				6		1
6		1				7		1				6		1
6		1				7		1				6		1
6		1				7		1				6		1
6		1				7		1				6		1
6		1				7		1				6		1
6		1				7		1				6		1
6		1				7		1				6		1
6		1				7		1				6		1
6		1				7		1				6		1
6		1				7		1				6		1
6		1				7		1				6		1
6		1				7		1				6		1
6		1				7		1				6		1
6		1				7		1				6		1
6		1				7		1				6		1
6		1				7		1				6		1
6		1				7		1				6		1
6		1				7		1				6		1
6		1				7		1				6		1
6		1				7		1				6		1
6		1				7		1				6		1
6		1				7		1				7		1
6		1				7		1				7		1
7		1				7		1				7		1
7		1				7		1				7		1
7		1				7		1				7		1
7		1				7		1				7		1
7		1				7		1				7		1
7		1				7		1				7		1
7		1				7		1				7		1
7		1				7		1				7		1
7		1				7		1				7		1
7		1				7		1				7		1
7		1				7		1				7		1
7		1				7		1				7		1
7		1				7		1				7		1
7		1				7		1				7		1
7		1				7		1				7		1
7		1				8		1				7		1
7		1				8		1				7		1
7		1				8		1				7		1
7		1				8		1				7		1
7		1				8		1				7		1
7		1				8		1				7		1
2			1			8		1				7		1
2			1			8		1				7		1
2			1			8		1				7		1
2			1			8		1				7		1
2			1			8		1				8		1
2			1			8		1				8		1
2			1			8		1				8		1
2			1			8		1				8		1
2			1			8		1				8		1
2			1			8		1				8		1
2			1			8		1				8		1
2			1			8		1				8		1
2			1			8		1				8		1
2			1			8		1				8		1
2			1			8		1				8		1
2			1			9		1				8		1
2			1			9		1				8		1
2			1			9		1				8		1
2			1			9		1				8		1
2			1			9		1				8		1
3			1			9		1				8		1
3			1			9		1				8		1
3			1			9		1				8		1
3			1			9		1				8		1
3			1			9		1				8		1
3			1			9		1				8		1
3			1			9		1				8		1
3			1			9		1				9		1
3			1			9		1				9		1
3			1			9		1				9		1
3			1			9		1				9		1
3			1			9		1				9		1
3			1			9		1				9		1
3			1			10		1				9		1
3			1			10		1				9		1
3			1			10		1				9		1
3			1			10		1				9		1
3			1			10		1				9		1
3			1			10		1				10		1
3			1			10		1				10		1
3			1			10		1				10		1
3			1			10		1				10		1
3			1			10		1				10		1
3			1			2			1			2			1
3			1			2			1			2			1
3			1			2			1			2			1
3			1			2			1			2			1
3			1			2			1			2			1
3			1			2			1			2			1
3			1			2			1			2			1
3			1			2			1			2			1
3			1			2			1			2			1
3			1			2			1			2			1
3			1			2			1			2			1
3			1			2			1			2			1
3			1			2			1			2			1
3			1			2			1			2			1
3			1			2			1			2			1
3			1			2			1			2			1
3			1			2			1			2			1
4			1			2			1			2			1
4			1			2			1			2			1
4			1			2			1			2			1
4			1			3			1			2			1
4			1			3			1			2			1
4			1			3			1			2			1
4			1			3			1			2			1
4			1			3			1			2			1
4			1			3			1			2			1
4			1			3			1			2			1
4			1			3			1			2			1
4			1			3			1			3			1
4			1			3			1			3			1
4			1			3			1			3			1
4			1			3			1			3			1
4			1			3			1			3			1
4			1			3			1			3			1
4			1			3			1			3			1
4			1			3			1			3			1
4			1			3			1			3			1
4			1			3			1			3			1
4			1			3			1			3			1
4			1			3			1			3			1
4			1			3			1			3			1
4			1			3			1			3			1
4			1			3			1			3			1
4			1			3			1			3			1
4			1			3			1			3			1
4			1			3			1			3			1
4			1			3			1			3			1
4			1			3			1			3			1
4			1			3			1			3			1
4			1			3			1			3			1
4			1			3			1			3			1
4			1			3			1			3			1
4			1			3			1			3			1
4			1			3			1			3			1
4			1			3			1			3			1
4			1			3			1			3			1
4			1			3			1			3			1
4			1			3			1			3			1
4			1			3			1			3			1
4			1			3			1			3			1
4			1			3			1			3			1
4			1			3			1			3			1
4			1			3			1			3			1
4			1			3			1			3			1
4			1			3			1			3			1
4			1			3			1			3			1
4			1			3			1			3			1
4			1			4			1			3			1
4			1			4			1			3			1
4			1			4			1			3			1
4			1			4			1			3			1
4			1			4			1			3			1
4			1			4			1			4			1
4			1			4			1			4			1
4			1			4			1			4			1
4			1			4			1			4			1
4			1			4			1			4			1
4			1			4			1			4			1
4			1			4			1			4			1
4			1			4			1			4			1
4			1			4			1			4			1
4			1			4			1			4			1
4			1			4			1			4			1
4			1			4			1			4			1
4			1			4			1			4			1
4			1			4			1			4			1
4			1			4			1			4			1
4			1			4			1			4			1
4			1			4			1			4			1
4			1			4			1			4			1
4			1			4			1			4			1
4			1			4			1			4			1
4			1			4			1			4			1
4			1			4			1			4			1
4			1			4			1			4			1
4			1			4			1			4			1
4			1			4			1			4			1
4			1			4			1			4			1
4			1			4			1			4			1
4			1			4			1			4			1
4			1			4			1			4			1
4			1			4			1			4			1
4			1			4			1			4			1
4			1			4			1			4			1
4			1			4			1			4			1
4			1			4			1			4			1
4			1			4			1			4			1
4			1			4			1			4			1
4			1			4			1			4			1
4			1			4			1			4			1
4			1			4			1			4			1
4			1			4			1			4			1
4			1			4			1			4			1
4			1			4			1			4			1
4			1			4			1			4			1
4			1			4			1			4			1
4			1			4			1			4			1
4			1			4			1			4			1
4			1			4			1			4			1
4			1			4			1			4			1
4			1			4			1			4			1
4			1			4			1			4			1
4			1			4			1			4			1
4			1			4			1			4			1
4			1			4			1			4			1
4			1			4			1			4			1
4			1			4			1			4			1
4			1			4			1			4			1
4			1			4			1			4			1
4			1			4			1			4			1
4			1			4			1			4			1
4			1			4			1			4			1
4			1			4			1			4			1
4			1			4			1			4			1
4			1			4			1			4			1
4			1			4			1			4			1
4			1			4			1			4			1
4			1			4			1			4			1
4			1			4			1			4			1
4			1			4			1			4			1
4			1			4			1			4			1
4			1			4			1			4			1
4			1			4			1			4			1
4			1			4			1			4			1
4			1			4			1			4			1
4			1			4			1			4			1
4			1			4			1			4			1
4			1			4			1			4			1
4			1			4			1			4			1
4			1			4			1			4			1
4			1			4			1			4			1
4			1			4			1			4			1
4			1			4			1			4			1
4			1			4			1			4			1
4			1			4			1			4			1
4			1			4			1			4			1
4			1			4			1			4			1
4			1			4			1			4			1
4			1			4			1			4			1
4			1			4			1			4			1
4			1			4			1			4			1
4			1			4			1			4			1
4			1			4			1			4			1
5			1			4			1			4			1
5			1			4			1			4			1
5			1			4			1			4			1
5			1			4			1			4			1
5			1			4			1			4			1
5			1			4			1			4			1
5			1			4			1			4			1
5			1			4			1			4			1
5			1			4			1			4			1
5			1			4			1			4			1
5			1			4			1			4			1
5			1			4			1			4			1
5			1			4			1			4			1
5			1			4			1			4			1
5			1			4			1			4			1
5			1			4			1			4			1
5			1			4			1			4			1
5			1			4			1			4			1
5			1			4			1			4			1
5			1			4			1			4			1
5			1			4			1			4			1
5			1			4			1			4			1
5			1			4			1			4			1
5			1			4			1			4			1
5			1			4			1			4			1
5			1			4			1			4			1
5			1			4			1			4			1
5			1			4			1			4			1
5			1			4			1			4			1
5			1			4			1			4			1
5			1			4			1			4			1
5			1			4			1			4			1
5			1			4			1			4			1
5			1			4			1			4			1
5			1			4			1			4			1
5			1			4			1			4			1
5			1			4			1			4			1
5			1			4			1			4			1
5			1			4			1			4			1
5			1			4			1			4			1
5			1			4			1			4			1
5			1			4			1			4			1
5			1			4			1			4			1
5			1			4			1			4			1
5			1			4			1			4			1
5			1			4			1			4			1
5			1			4			1			4			1
5			1			4			1			4			1
5			1			4			1			4			1
5			1			4			1			5			1
5			1			4			1			5			1
5			1			4			1			5			1
5			1			4			1			5			1
5			1			4			1			5			1
5			1			4			1			5			1
5			1			4			1			5			1
5			1			4			1			5			1
5			1			4			1			5			1
5			1			4			1			5			1
5			1			4			1			5			1
5			1			4			1			5			1
5			1			4			1			5			1
5			1			4			1			5			1
5			1			4			1			5			1
5			1			4			1			5			1
5			1			4			1			5			1
5			1			5			1			5			1
5			1			5			1			5			1
5			1			5			1			5			1
5			1			5			1			5			1
5			1			5			1			5			1
5			1			5			1			5			1
5			1			5			1			5			1
5			1			5			1			5			1
5			1			5			1			5			1
5			1			5			1			5			1
5			1			5			1			5			1
5			1			5			1			5			1
5			1			5			1			5			1
5			1			5			1			5			1
5			1			5			1			5			1
5			1			5			1			5			1
5			1			5			1			5			1
5			1			5			1			5			1
5			1			5			1			5			1
5			1			5			1			5			1
6			1			5			1			5			1
6			1			5			1			5			1
6			1			5			1			5			1
6			1			5			1			5			1
6			1			5			1			5			1
6			1			5			1			5			1
6			1			5			1			5			1
6			1			5			1			5			1
2				1		5			1			5			1
2				1		5			1			5			1
2				1		5			1			5			1
2				1		5			1			5			1
2				1		5			1			5			1
2				1		5			1			5			1
2				1		5			1			5			1
2				1		5			1			5			1
2				1		5			1			5			1
2				1		5			1			5			1
2				1		5			1			5			1
2				1		5			1			5			1
2				1		5			1			5			1
2				1		5			1			5			1
2				1		5			1			5			1
2				1		5			1			5			1
2				1		5			1			5			1
2				1		5			1			5			1
2				1		5			1			5			1
2				1		5			1			5			1
3				1		5			1			5			1
3				1		5			1			5			1
3				1		5			1			5			1
3				1		5			1			5			1
3				1		5			1			5			1
3				1		5			1			5			1
3				1		5			1			5			1
3				1		5			1			5			1
3				1		5			1			5			1
3				1		5			1			5			1
3				1		5			1			5			1
3				1		5			1			5			1
3				1		5			1			6			1
3				1		5			1			6			1
3				1		5			1			6			1
3				1		5			1			6			1
3				1		6			1			6			1
3				1		6			1			6			1
3				1		6			1			6			1
3				1		6			1			6			1
3				1		6			1			6			1
3				1		6			1			6			1
3				1		6			1			6			1
3				1		2				1		2				1
3				1		2				1		2				1
3				1		2				1		2				1
3				1		2				1		2				1
3				1		2				1		2				1
3				1		2				1		2				1
3				1		2				1		2				1
3				1		2				1		2				1
3				1		2				1		2				1
3				1		2				1		2				1
3				1		2				1		2				1
3				1		2				1		2				1
3				1		2				1		2				1
3				1		2				1		2				1
3				1		2				1		2				1
3				1		2				1		2				1
3				1		2				1		2				1
3				1		2				1		2				1
3				1		2				1		2				1
3				1		2				1		2				1
3				1		3				1		2				1
3				1		3				1		2				1
3				1		3				1		2				1
3				1		3				1		2				1
3				1		3				1		2				1
3				1		3				1		3				1
3				1		3				1		3				1
3				1		3				1		3				1
3				1		3				1		3				1
3				1		3				1		3				1
3				1		3				1		3				1
3				1		3				1		3				1
3				1		3				1		3				1
3				1		3				1		3				1
3				1		3				1		3				1
3				1		3				1		3				1
4				1		3				1		3				1
4				1		3				1		3				1
4				1		3				1		3				1
4				1		3				1		3				1
4				1		3				1		3				1
4				1		3				1		3				1
4				1		3				1		3				1
4				1		3				1		3				1
4				1		3				1		3				1
4				1		3				1		3				1
4				1		3				1		3				1
4				1		3				1		3				1
4				1		3				1		3				1
4				1		3				1		3				1
4				1		3				1		3				1
4				1		3				1		3				1
4				1		3				1		3				1
4				1		3				1		3				1
4				1		3				1		3				1
4				1		3				1		3				1
4				1		3				1		3				1
4				1		3				1		3				1
4				1		3				1		3				1
4				1		3				1		3				1
4				1		3				1		4				1
4				1		4				1		4				1
4				1		4				1		4				1
4				1		4				1		4				1
4				1		4				1		4				1
4				1		4				1		4				1
4				1		4				1		4				1
4				1		4				1		4				1
4				1		4				1		4				1
4				1		4				1		4				1
4				1		4				1		4				1
4				1		4				1		4				1
4				1		4				1		4				1
4				1		4				1		4				1
4				1		4				1		4				1
4				1		4				1		4				1
4				1		4				1		4				1
4				1		4				1		4				1
4				1		4				1		4				1
4				1		4				1		4				1
4				1		4				1		4				1
4				1		4				1		4				1
4				1		4				1		4				1
4				1		4				1		4				1
4				1		4				1		4				1
4				1		4				1		4				1
4				1		4				1		4				1
4				1		4				1		4				1
4				1		4				1		4				1
4				1		4				1		4				1
4				1		4				1		4				1
4				1		4				1		4				1
4				1		4				1		4				1
4				1		4				1		4				1
4				1		4				1		4				1
4				1		4				1		4				1
4				1		4				1		4				1
4				1		4				1		4				1
4				1		4				1		4				1
4				1		4				1		4				1
4				1		4				1		4				1
4				1		4				1		4				1
4				1		4				1		4				1
4				1		4				1		4				1
4				1		4				1		4				1
4				1		4				1		4				1
4				1		4				1		4				1
4				1		4				1		4				1
4				1		4				1		4				1
4				1		4				1		4				1
4				1		4				1		4				1
4				1		4				1		4				1
4				1		4				1		4				1
4				1		4				1		4				1
4				1		4				1		4				1
4				1		4				1		4				1
4				1		4				1		4				1
4				1		4				1		4				1
4				1		4				1		4				1
4				1		4				1		4				1
4				1		4				1		4				1
4				1		4				1		4				1
4				1		4				1		4				1
4				1		4				1		4				1
4				1		4				1		4				1
4				1		4				1		4				1
4				1		4				1		4				1
4				1		4				1		4				1
4				1		4				1		4				1
4				1		4				1		4				1
4				1		4				1		4				1
4				1		4				1		4				1
4				1		4				1		4				1
4				1		4				1		4				1
4				1		4				1		4				1
4				1		4				1		4				1
4				1		4				1		4				1
4				1		4				1		4				1
4				1		4				1		4				1
4				1		4				1		4				1
4				1		4				1		4				1
4				1		4				1		4				1
4				1		4				1		4				1
4				1		4				1		4				1
4				1		4				1		4				1
4				1		4				1		4				1
4				1		4				1		4				1
4				1		4				1		4				1
4				1		4				1		4				1
4				1		4				1		4				1
4				1		4				1		4				1
4				1		4				1		4				1
4				1		4				1		4				1
4				1		4				1		4				1
4				1		4				1		4				1
4				1		4				1		4				1
4				1		4				1		4				1
4				1		4				1		4				1
4				1		4				1		4				1
4				1		4				1		4				1
4				1		4				1		4				1
4				1		4				1		4				1
4				1		4				1		4				1
4				1		4				1		4				1
4				1		4				1		4				1
4				1		4				1		4				1
4				1		4				1		4				1
4				1		4				1		4				1
4				1		4				1		4				1
4				1		4				1		4				1
4				1		4				1		4				1
4				1		4				1		4				1
4				1		4				1		4				1
4				1		4				1		4				1
4				1		4				1		4				1
5				1		4				1		4				1
5				1		4				1		4				1
5				1		4				1		4				1
5				1		4				1		4				1
5				1		4				1		4				1
5				1		4				1		4				1
5				1		4				1		4				1
5				1		4				1		4				1
5				1		4				1		4				1
5				1		4				1		4				1
5				1		4				1		4				1
5				1		4				1		4				1
5				1		4				1		4				1
5				1		4				1		4				1
5				1		4				1		4				1
5				1		4				1		4				1
5				1		4				1		4				1
5				1		4				1		4				1
5				1		4				1		4				1
5				1		4				1		4				1
5				1		4				1		4				1
5				1		4				1		4				1
5				1		4				1		4				1
5				1		4				1		4				1
5				1		4				1		4				1
5				1		4				1		4				1
5				1		4				1		4				1
5				1		4				1		4				1
5				1		4				1		4				1
5				1		4				1		4				1
5				1		4				1		4				1
5				1		4				1		4				1
5				1		4				1		4				1
5				1		4				1		4				1
5				1		4				1		4				1
5				1		4				1		4				1
5				1		4				1		4				1
5				1		4				1		4				1
5				1		4				1		4				1
5				1		4				1		4				1
5				1		4				1		4				1
5				1		4				1		5				1
5				1		4				1		5				1
5				1		4				1		5				1
5				1		4				1		5				1
5				1		5				1		5				1
5				1		5				1		5				1
5				1		5				1		5				1
5				1		5				1		5				1
5				1		5				1		5				1
5				1		5				1		5				1
5				1		5				1		5				1
5				1		5				1		5				1
5				1		5				1		5				1
5				1		5				1		5				1
5				1		5				1		5				1
5				1		5				1		5				1
5				1		5				1		5				1
5				1		5				1		5				1
5				1		5				1		5				1
5				1		5				1		5				1
5				1		5				1		5				1
5				1		5				1		5				1
5				1		5				1		5				1
5				1		5				1		5				1
5				1		5				1		5				1
5				1		5				1		5				1
5				1		5				1		5				1
5				1		5				1		5				1
5				1		5				1		5				1
5				1		5				1		5				1
5				1		5				1		5				1
5				1		5				1		5				1
5				1		5				1		5				1
5				1		5				1		5				1
5				1		5				1		5				1
6				1		5				1		5				1
6				1		5				1		5				1
6				1		5				1		5				1
6				1		5				1		5				1
6				1		5				1		5				1
6				1		5				1		5				1
						5				1		5				1
						5				1		5				1
						5				1		5				1
						5				1		5				1
						5				1		5				1
						5				1		5				1
						5				1		5				1
						5				1		5				1
						5				1		5				1
						5				1		5				1
						5				1		5				1
						5				1		5				1
						5				1		5				1
						5				1		5				1
						5				1		5				1
						5				1		5				1
						5				1		5				1
						5				1		5				1
						5				1		6				1
						5				1		6				1
						5				1		6				1
						5				1		6				1
						5				1		6				1
						5				1		6				1
						5				1		6				1
						5				1		6				1
						5				1		6				1
						5				1		6				1
						5				1		6				1
						5				1		6				1
						5				1		6				1
						5				1		6				1
						5				1		6				1
						5				1		6				1
						6				1		6				1
						6				1		6				1
						6				1		6				1
						6				1		6				1
						6				1		6				1
						6				1		6				1
						6				1		6				1
						6				1		6				1
						6				1		6				1

## Sheet: Fig. 1g
Figure 1g Expression level of ACS-20 is increased under DR (eat-2 mutant)
Replicate 1
Anti-FLAG
Anti-α-Tubulin
Replicate 2
Anti-FLAG
Anti-α-Tubulin
Replicate 3
Anti-FLAG
Anti-α-Tubulin

## Sheet: Fig. 1h
Figure 1h Expression level of ACS-20 is increased under DR (eat-2 mutant)
Genotype	Relative ACS-20 levels			p (two-tailed t-test)
mkc31	1	1	1	/
eat-2; mkc31	1.64957	1.78084	1.33641	0.0111

## Sheet: Fig. 2c
Fig 2c Temporal expression patterns of acs-20
Replicate 1
Sample	Median	Min	Max	ΔCt	Std (ΔCt)	n		Comparisons	p (one-way ANOVA with Tukey's multiple comparisons test)
L3	1	0.844627	1.18395	7.03481	0.243613	3		L3 vs. L4	0.5669
L4	0.850437	0.741768	0.975028	7.26854	0.197238	3		L3 vs. Day 1 AD	<0.0001
Day 1 AD	0.264587	0.199855	0.350286	8.953	0.404791	3		L3 vs. Day 4 AD	<0.0001
Day 4 AD	0.143301	0.122235	0.167999	9.83769	0.2294	3		L4 vs. Day 1 AD	<0.0001
								L4 vs. Day 4 AD	<0.0001
								Day 1 AD vs. Day 4 AD	0.0101
Replicate 2
Sample	Median	Min	Max	ΔCt	Std (ΔCt)	n		Comparisons	p (one-way ANOVA with Tukey's multiple comparisons test)
L3	1	0.826684	1.20965	7.61281	0.274593	3		L3 vs. L4	0.911
L4	0.894277	0.63376	1.26188	7.77401	0.496786	3		L3 vs. Day 1 AD	<0.0001
Day 1 AD	0.200178	0.186856	0.214449	9.93345	0.0993508	3		L3 vs. Day 4 AD	0.0017
Day 4 AD	0.371062	0.332407	0.414213	9.04307	0.158712	3		L4 vs. Day 1 AD	<0.0001
								L4 vs. Day 4 AD	0.0037
								Day 1 AD vs. Day 4 AD	0.0271
Replicate 3
Sample	Median	Min	Max	ΔCt	Std (ΔCt)	n		Comparisons	p (one-way ANOVA with Tukey's multiple comparisons test)
L3	1	0.879944	1.13644	4.41267	0.184516	3		L3 vs. L4	0.5756
L4	1.1696	1.03624	1.32013	4.18665	0.174662	3		L3 vs. Day 1 AD	<0.0001
Day 1 AD	0.330818	0.318924	0.343156	6.00856	0.0528257	3		L3 vs. Day 4 AD	<0.0001
Day 4 AD	0.198016	0.158358	0.247605	6.74899	0.322427	3		L4 vs. Day 1 AD	<0.0001
								L4 vs. Day 4 AD	<0.0001
								Day 1 AD vs. Day 4 AD	0.0093
Sample	Relative expression levels							Comparisons	p (one-way ANOVA with Tukey's multiple comparisons test)
L3	1	1	1					L3 vs. L4	0.988
L4	0.85	0.89	1.17					L3 vs. Day 1 AD	0.0002
Day 1 AD	0.26	0.2	0.33					L3 vs. Day 4 AD	0.0001
Day 4 AD	0.14	0.37	0.2					L4 vs. Day 1 AD	0.0002
								L4 vs. Day 4 AD	0.0002
								Day 1 AD vs. Day 4 AD	0.989

## Sheet: Fig. 2d, f, g
Fig 2d, f, g Temporospatial requirement of ACS-20 in DR-induced longevity
Replicate 1														Replicate 2															Replicate 3														Replicate 4
Days	Genotype / treatment													Days	Genotype														Days	Genotype													Days	Genotype
	N2 / ctrl RNAi	eat-2 / ctrl RNAi	N2 / acs-20 RNAi	eat-2 / acs-20 RNAi	rde-1; neIs9 / ctrl RNAi	eat-2; rde-1; neIs9 / ctrl RNAi	rde-1; neIs9 / acs-20 RNAi	eat-2; rde-1; neIs9 / acs-20 RNAi	mkcSi98; rde-1 / ctrl RNAi	eat-2; mkcSi98; rde-1 / ctrl RNAi	mkcSi98; rde-1 / acs-20 RNAi	eat-2; mkcSi98; rde-1 / acs-20 RNAi			N2 / ctrl RNAi	eat-2 / ctrl RNAi	N2 / acs-20 RNAi	eat-2 / acs-20 RNAi	rde-1; neIs9 / ctrl RNAi	eat-2; rde-1; neIs9 / ctrl RNAi	rde-1; neIs9 / acs-20 RNAi	eat-2; rde-1; neIs9 / acs-20 RNAi	mkcSi98; rde-1 / ctrl RNAi	eat-2; mkcSi98; rde-1 / ctrl RNAi	mkcSi98; rde-1 / acs-20 RNAi	eat-2; mkcSi98; rde-1 / acs-20 RNAi				N2 / ctrl RNAi	eat-2 / ctrl RNAi	N2 / acs-20 RNAi	eat-2 / acs-20 RNAi	rde-1; neIs9 / ctrl RNAi	eat-2; rde-1; neIs9 / ctrl RNAi	rde-1; neIs9 / acs-20 RNAi	eat-2; rde-1; neIs9 / acs-20 RNAi	mkcSi98; rde-1 / ctrl RNAi	eat-2; mkcSi98; rde-1 / ctrl RNAi	mkcSi98; rde-1 / acs-20 RNAi	eat-2; mkcSi98; rde-1 / acs-20 RNAi			N2 / ctrl RNAi	eat-2 / ctrl RNAi	N2 / acs-20 RNAi	eat-2 / acs-20 RNAi	rde-1; neIs9 / ctrl RNAi	eat-2; rde-1; neIs9 / ctrl RNAi
13	1													15	1														13	1													13	1
13	1													15	1														13	1													13	1
13	1													15	1														15	1													13	1
13	1													15	1														15	1													13	1
13	1													15	1														15	1													13	1
13	1													15	1														15	1													15	1
13	1													15	1														15	1													15	1
15	1													15	1														15	1													15	1
15	1													15	1														15	1													15	1
15	1													15	1														15	1													15	1
15	1													17	1														15	1													15	1
15	1													17	1														15	1													15	1
15	1													17	1														15	1													15	1
17	1													17	1														15	1													15	1
17	1													17	1														17	1													17	1
17	1													17	1														17	1													17	1
17	1													17	1														17	1													17	1
17	1													17	1														17	1													17	1
17	1													17	1														19	1													17	1
17	1													19	1														19	1													17	1
17	1													19	1														19	1													19	1
17	1													19	1														19	1													19	1
19	1													19	1														19	1													19	1
19	1													19	1														19	1													19	1
19	1													19	1														19	1													19	1
19	1													19	1														19	1													19	1
19	1													19	1														19	1													19	1
19	1													19	1														19	1													19	1
19	1													19	1														21	1													19	1
19	1													19	1														21	1													19	1
19	1													21	1														21	1													19	1
19	1													21	1														21	1													19	1
19	1													21	1														21	1													21	1
19	1													21	1														21	1													21	1
19	1													21	1														21	1													21	1
21	1													21	1														21	1													21	1
21	1													21	1														21	1													21	1
21	1													21	1														21	1													21	1
21	1													21	1														21	1													21	1
21	1													21	1														21	1													21	1
21	1													21	1														21	1													21	1
21	1													21	1														21	1													21	1
21	1													21	1														21	1													21	1
23	1													21	1														21	1													21	1
23	1													21	1														21	1													21	1
23	1													21	1														21	1													21	1
23	1													21	1														21	1													21	1
23	1													21	1														21	1													21	1
23	1													21	1														21	1													21	1
23	1													21	1														21	1													21	1
23	1													23	1														21	1													21	1
23	1													23	1														23	1													21	1
23	1													23	1														23	1													21	1
23	1													25	1														23	1													21	1
23	1													25	1														23	1													21	1
23	1													25	1														23	1													21	1
23	1													25	1														23	1													21	1
23	1													25	1														23	1													21	1
23	1													25	1														23	1													23	1
23	1													25	1														23	1													23	1
23	1													25	1														23	1													23	1
23	1													27	1														23	1													23	1
23	1													27	1														23	1													23	1
23	1													1	0														23	1													23	1
23	1													1	0														23	1													23	1
27	1													3	0														23	1													23	1
27	1													3	0														23	1													23	1
27	1													3	0														23	1													23	1
27	1													7	0														23	1													23	1
27	1													7	0														25	1													23	1
4	0													7	0														25	1													23	1
4	0													11	0														25	1													23	1
4	0													11	0														27	1													23	1
4	0													11	0														27	1													23	1
4	0													11	0														27	1													25	1
4	0													15	0														1	0													25	1
11	0													15	0														1	0													25	1
11	0													15	0														1	0													25	1
15	0													15	0														3	0													25	1
15	0													15	0														3	0													25	1
15	0													15	0														7	0													25	1
15	0													15	0														7	0													27	1
19	0													17	0														9	0													27	1
23	0													17	0														9	0													7	0
9		1												17	0														9	0													7	0
9		1												17	0														9	0													7	0
9		1												17	0														9	0													9	0
9		1												17	0														9	0													9	0
9		1												17	0														9	0													9	0
9		1												17	0														17	0													13	0
11		1												17	0														17	0													13	0
11		1												17	0														7		1												13	0
11		1												17	0														7		1												13	0
11		1												17	0														7		1												13	0
11		1												17	0														7		1												13	0
11		1												17	0														7		1												13	0
11		1												17	0														7		1												13	0
11		1												17	0														9		1												15	0
11		1												9		1													9		1												15	0
11		1												9		1													9		1												15	0
11		1												9		1													9		1												15	0
13		1												9		1													9		1												15	0
13		1												11		1													9		1												15	0
13		1												11		1													11		1												15	0
13		1												11		1													11		1												7		1
13		1												11		1													11		1												7		1
13		1												11		1													11		1												9		1
13		1												11		1													11		1												9		1
13		1												11		1													11		1												9		1
13		1												13		1													11		1												9		1
13		1												13		1													11		1												9		1
15		1												13		1													11		1												9		1
15		1												13		1													13		1												9		1
15		1												13		1													13		1												11		1
15		1												13		1													13		1												11		1
15		1												13		1													13		1												11		1
15		1												13		1													13		1												11		1
15		1												13		1													13		1												11		1
15		1												13		1													13		1												11		1
15		1												13		1													13		1												11		1
15		1												13		1													13		1												11		1
15		1												13		1													13		1												11		1
15		1												13		1													13		1												11		1
15		1												13		1													13		1												11		1
15		1												13		1													13		1												11		1
15		1												13		1													13		1												11		1
17		1												13		1													13		1												13		1
17		1												13		1													13		1												13		1
17		1												13		1													13		1												13		1
17		1												13		1													13		1												13		1
17		1												13		1													13		1												13		1
17		1												13		1													13		1												13		1
17		1												13		1													13		1												13		1
17		1												15		1													13		1												13		1
17		1												15		1													13		1												13		1
17		1												15		1													15		1												13		1
17		1												15		1													15		1												13		1
17		1												15		1													15		1												13		1
17		1												15		1													15		1												13		1
17		1												15		1													15		1												13		1
17		1												15		1													15		1												13		1
17		1												15		1													15		1												13		1
19		1												15		1													17		1												13		1
19		1												15		1													17		1												13		1
19		1												15		1													17		1												13		1
19		1												15		1													17		1												13		1
4		0												15		1													17		1												13		1
4		0												15		1													17		1												13		1
4		0												15		1													17		1												13		1
4		0												17		1													17		1												13		1
4		0												17		1													17		1												13		1
7		0												17		1													1		0												15		1
7		0												17		1													1		0												15		1
9		0												17		1													1		0												15		1
9		0												17		1													1		0												15		1
9		0												17		1													1		0												15		1
9		0												17		1													3		0												15		1
9		0												17		1													3		0												15		1
9		0												17		1													3		0												15		1
11		0												19		1													3		0												15		1
11		0												19		1													3		0												15		1
11		0												19		1													3		0												15		1
11		0												19		1													3		0												15		1
11		0												19		1													3		0												15		1
11		0												19		1													3		0												17		1
11		0												19		1													3		0												17		1
11		0												21		1													3		0												17		1
15			1											21		1													3		0												17		1
15			1											3		0													3		0												17		1
17			1											3		0													3		0												19		1
17			1											3		0													7		0												3		0
17			1											3		0													7		0												3		0
17			1											7		0													7		0												3		0
17			1											7		0													7		0												3		0
17			1											7		0													7		0												3		0
17			1											7		0													7		0												3		0
17			1											7		0													7		0												3		0
17			1											9		0													7		0												3		0
17			1											9		0													9		0												5		0
17			1											9		0													9		0												5		0
17			1											9		0													9		0												5		0
17			1											9		0													9		0												5		0
19			1											13		0													9		0												5		0
19			1											13		0													9		0												5		0
19			1											13		0													9		0												5		0
19			1											13		0													9		0												5		0
19			1											13		0													9		0												5		0
21			1											13		0													9		0												5		0
21			1											13		0													9		0												5		0
21			1											13		0													11			1											7		0
21			1											13		0													15			1											7		0
21			1											13		0													15			1											9		0
21			1											13		0													15			1											9		0
21			1											15		0													15			1											9		0
21			1											15		0													15			1											9		0
21			1											15		0													15			1											9		0
21			1											15		0													15			1											9		0
23			1											17		0													15			1											9		0
23			1											13			1												15			1											11		0
23			1											13			1												17			1											11		0
23			1											13			1												17			1											11		0
23			1											15			1												17			1											11		0
23			1											15			1												17			1											11		0
23			1											15			1												17			1											11		0
25			1											17			1												17			1											11		0
25			1											17			1												17			1											11		0
25			1											17			1												19			1											11		0
25			1											17			1												19			1											11		0
25			1											17			1												19			1											11		0
25			1											19			1												19			1											11		0
25			1											19			1												19			1											11		0
25			1											19			1												19			1											11		0
25			1											21			1												19			1											11			1
25			1											21			1												19			1											13			1
25			1											21			1												21			1											13			1
25			1											21			1												21			1											13			1
25			1											21			1												21			1											15			1
25			1											23			1												21			1											15			1
25			1											23			1												21			1											17			1
25			1											23			1												21			1											17			1
27			1											23			1												23			1											17			1
27			1											23			1												23			1											17			1
27			1											25			1												23			1											17			1
27			1											25			1												25			1											19			1
27			1											25			1												25			1											19			1
27			1											25			1												25			1											19			1
27			1											25			1												25			1											19			1
27			1											25			1												25			1											19			1
27			1											25			1												25			1											19			1
29			1											25			1												25			1											19			1
29			1											25			1												25			1											21			1
29			1											25			1												25			1											21			1
29			1											27			1												25			1											21			1
29			1											27			1												27			1											21			1
29			1											27			1												27			1											21			1
29			1											27			1												27			1											21			1
29			1											27			1												27			1											21			1
29			1											27			1												27			1											21			1
31			1											27			1												27			1											23			1
31			1											27			1												27			1											23			1
31			1											27			1												27			1											23			1
31			1											27			1												27			1											23			1
31			1											29			1												29			1											23			1
31			1											29			1												29			1											23			1
33			1											29			1												29			1											23			1
33			1											29			1												29			1											23			1
33			1											29			1												29			1											23			1
33			1											29			1												29			1											23			1
33			1											29			1												29			1											23			1
33			1											31			1												29			1											23			1
33			1											31			1												29			1											25			1
35			1											31			1												29			1											25			1
35			1											31			1												29			1											25			1
35			1											31			1												31			1											25			1
37			1											31			1												31			1											25			1
37			1											31			1												31			1											25			1
37			1											31			1												31			1											25			1
4			0											33			1												31			1											25			1
4			0											33			1												31			1											25			1
4			0											35			1												31			1											25			1
4			0											35			1												31			1											25			1
4			0											37			1												31			1											25			1
15			0											37			1												33			1											25			1
15			0											37			1												33			1											27			1
15			0											3			0												33			1											27			1
15			0											7			0												33			1											27			1
15			0											7			0												35			1											27			1
15			0											9			0												3			0											27			1
15			0											9			0												3			0											27			1
19			0											9			0												3			0											27			1
19			0											9			0												7			0											29			1
19			0											9			0												7			0											29			1
19			0											9			0												7			0											29			1
7				1										11			0												7			0											29			1
7				1										11			0												7			0											29			1
9				1										11			0												7			0											29			1
9				1										11			0												7			0											29			1
9				1										11			0												7			0											29			1
9				1										11			0												7			0											29			1
9				1										11			0												7			0											29			1
9				1										11			0												7			0											29			1
9				1										11			0												7			0											29			1
9				1										15			0												9			0											29			1
9				1										15			0												9			0											29			1
9				1										15			0												9			0											31			1
9				1										15			0												9			0											31			1
9				1										15			0												9			0											31			1
9				1										15			0												9			0											31			1
9				1										15			0												9			0											31			1
9				1										17			0												9			0											31			1
9				1										17			0												9			0											31			1
9				1										17			0												9			0											31			1
9				1										17			0												9			0											33			1
9				1										17			0												9			0											33			1
9				1										17			0												9			0											33			1
9				1										19			0												9			0											33			1
9				1										7				1											9			0											33			1
9				1										7				1											9			0											33			1
9				1										9				1											9			0											33			1
9				1										9				1											9			0											35			1
11				1										9				1											9			0											35			1
11				1										9				1											9			0											7			0
11				1										9				1											9			0											7			0
11				1										9				1											9			0											7			0
11				1										9				1											9			0											7			0
11				1										9				1											9			0											7			0
11				1										9				1											11			0											7			0
11				1										9				1											13			0											7			0
13				1										9				1											13			0											7			0
13				1										11				1											13			0											7			0
13				1										11				1											13			0											7			0
13				1										11				1											13			0											7			0
13				1										11				1											13			0											9			0
13				1										11				1											13			0											9			0
13				1										11				1											13			0											9			0
13				1										13				1											15			0											9			0
13				1										13				1											15			0											9			0
13				1										13				1											15			0											9			0
13				1										13				1											15			0											9			0
13				1										13				1											15			0											11			0
13				1										13				1											15			0											11			0
13				1										13				1											15			0											13			0
13				1										13				1											15			0											13			0
13				1										13				1											15			0											13			0
13				1										13				1											15			0											13			0
13				1										13				1											15			0											13			0
13				1										13				1											17			0											13			0
13				1										13				1											21			0											13			0
13				1										13				1											21			0											13			0
13				1										13				1											9				1										13			0
13				1										13				1											9				1										13			0
13				1										13				1											9				1										13			0
13				1										13				1											9				1										9				1
13				1										13				1											11				1										9				1
13				1										13				1											11				1										9				1
13				1										13				1											11				1										9				1
13				1										13				1											11				1										9				1
13				1										13				1											11				1										9				1
13				1										15				1											11				1										9				1
13				1										15				1											11				1										11				1
13				1										15				1											11				1										11				1
15				1										15				1											11				1										11				1
15				1										15				1											11				1										11				1
15				1										15				1											11				1										11				1
15				1										17				1											11				1										11				1
15				1										17				1											11				1										11				1
15				1										17				1											11				1										11				1
15				1										17				1											11				1										11				1
15				1										17				1											11				1										11				1
15				1										17				1											13				1										11				1
15				1										17				1											13				1										11				1
15				1										19				1											13				1										11				1
15				1										19				1											13				1										11				1
17				1										19				1											13				1										13				1
17				1										19				1											13				1										13				1
17				1										19				1											13				1										13				1
17				1										19				1											13				1										13				1
17				1										19				1											13				1										13				1
17				1										19				1											13				1										13				1
17				1										19				1											13				1										13				1
17				1										19				1											13				1										13				1
19				1										19				1											13				1										13				1
19				1										19				1											13				1										13				1
19				1										21				1											15				1										13				1
19				1										21				1											15				1										13				1
19				1										1				0											15				1										13				1
19				1										1				0											15				1										13				1
19				1										1				0											15				1										13				1
21				1										1				0											15				1										13				1
21				1										1				0											15				1										13				1
21				1										7				0											15				1										15				1
23				1										7				0											15				1										15				1
23				1										7				0											15				1										15				1
4				0										7				0											15				1										15				1
4				0										7				0											15				1										15				1
4				0										9				0											15				1										15				1
9				0										9				0											15				1										15				1
9				0										9				0											15				1										15				1
9				0										9				0											17				1										15				1
11					1									13				0											17				1										15				1
11					1									13				0											17				1										15				1
13					1									13				0											17				1										15				1
13					1									13				0											17				1										15				1
13					1									13				0											17				1										15				1
13					1									9					1										17				1										17				1
13					1									9					1										17				1										17				1
13					1									9					1										17				1										17				1
13					1									11					1										17				1										17				1
13					1									11					1										17				1										17				1
13					1									11					1										17				1										17				1
15					1									11					1										19				1										17				1
15					1									11					1										19				1										17				1
15					1									13					1										19				1										17				1
15					1									13					1										19				1										17				1
15					1									13					1										19				1										17				1
15					1									13					1										19				1										17				1
15					1									13					1										19				1										17				1
15					1									13					1										19				1										17				1
15					1									15					1										19				1										17				1
15					1									17					1										3				0										19				1
15					1									17					1										3				0										19				1
15					1									17					1										3				0										19				1
17					1									17					1										3				0										19				1
17					1									17					1										3				0										19				1
17					1									17					1										3				0										19				1
17					1									17					1										7				0										3				0
17					1									19					1										7				0										3				0
17					1									19					1										9				0										3				0
17					1									19					1										9				0										5				0
17					1									19					1										11				0										5				0
19					1									19					1										11				0										7				0
19					1									19					1										11				0										9				0
19					1									19					1										11				0										9				0
19					1									19					1										11				0										9				0
19					1									19					1										11				0										9				0
19					1									19					1										11				0										9				0
19					1									19					1										11				0										11				0
21					1									21					1										11				0										11				0
21					1									21					1										11				0										11				0
21					1									21					1										13					1									11				0
21					1									21					1										13					1									11				0
21					1									21					1										15					1									11				0
21					1									21					1										15					1									11				0
21					1									23					1										15					1									11				0
21					1									23					1										15					1									13				0
21					1									23					1										15					1									13				0
21					1									23					1										15					1									13				0
21					1									23					1										15					1									13					1
21					1									23					1										15					1									13					1
23					1									23					1										15					1									13					1
23					1									23					1										15					1									13					1
23					1									23					1										15					1									13					1
23					1									23					1										15					1									15					1
23					1									25					1										15					1									15					1
23					1									25					1										15					1									15					1
25					1									25					1										15					1									15					1
25					1									25					1										15					1									15					1
25					1									25					1										15					1									15					1
25					1									25					1										17					1									17					1
25					1									25					1										17					1									17					1
25					1									25					1										17					1									17					1
25					1									27					1										17					1									17					1
25					1									27					1										17					1									17					1
25					1									27					1										17					1									17					1
25					1									27					1										17					1									17					1
25					1									27					1										17					1									17					1
25					1									27					1										17					1									17					1
25					1									27					1										17					1									17					1
25					1									29					1										17					1									17					1
25					1									29					1										19					1									17					1
25					1									3					0										19					1									17					1
25					1									3					0										19					1									17					1
27					1									9					0										19					1									19					1
27					1									9					0										19					1									19					1
27					1									9					0										19					1									19					1
27					1									9					0										19					1									19					1
27					1									9					0										19					1									19					1
27					1									9					0										19					1									19					1
27					1									9					0										19					1									19					1
27					1									9					0										19					1									19					1
27					1									9					0										19					1									19					1
27					1									9					0										19					1									19					1
27					1									9					0										19					1									19					1
29					1									9					0										19					1									19					1
29					1									9					0										19					1									19					1
29					1									9					0										21					1									21					1
29					1									11					0										21					1									21					1
3					0									13					0										21					1									21					1
3					0									17					0										21					1									21					1
3					0									17					0										21					1									21					1
3					0									17					0										21					1									21					1
3					0									17					0										21					1									21					1
3					0									17					0										21					1									21					1
3					0									17					0										23					1									21					1
7					0									15						1									23					1									21					1
7					0									15						1									23					1									21					1
7					0									15						1									23					1									21					1
13					0									15						1									23					1									21					1
13					0									15						1									23					1									21					1
15					0									15						1									23					1									21					1
25					0									17						1									25					1									21					1
15						1								17						1									25					1									21					1
15						1								17						1									25					1									21					1
15						1								17						1									25					1									21					1
15						1								17						1									25					1									21					1
17						1								17						1									25					1									21					1
17						1								17						1									25					1									21					1
17						1								17						1									25					1									21					1
17						1								17						1									25					1									23					1
17						1								17						1									25					1									23					1
17						1								17						1									25					1									23					1
17						1								17						1									27					1									23					1
17						1								17						1									27					1									23					1
17						1								17						1									27					1									23					1
17						1								17						1									29					1									23					1
17						1								19						1									29					1									23					1
17						1								19						1									29					1									23					1
17						1								19						1									29					1									23					1
17						1								19						1									31					1									25					1
19						1								19						1									31					1									25					1
19						1								19						1									31					1									25					1
19						1								19						1									9					0									25					1
19						1								19						1									9					0									25					1
19						1								19						1									9					0									25					1
19						1								19						1									9					0									25					1
19						1								19						1									9					0									25					1
19						1								19						1									9					0									25					1
19						1								19						1									11					0									27					1
19						1								19						1									13					0									9					0
19						1								19						1									13					0									9					0
19						1								19						1									13					0									9					0
19						1								19						1									13					0									9					0
19						1								19						1									13					0									9					0
19						1								19						1									13					0									9					0
19						1								21						1									13					0									9					0
21						1								21						1									13					0									9					0
21						1								21						1									17					0									9					0
21						1								21						1									17					0									11					0
21						1								21						1									17					0									13					0
21						1								21						1									11						1								13					0
21						1								21						1									13						1								13					0
21						1								21						1									15						1								13					0
21						1								21						1									15						1								13					0
21						1								21						1									15						1								13					0
21						1								21						1									15						1								13					0
21						1								21						1									17						1								13					0
21						1								21						1									17						1								13					0
21						1								21						1									17						1								13					0
21						1								21						1									17						1								13					0
21						1								21						1									17						1								15					0
21						1								21						1									17						1								17					0
21						1								21						1									17						1								17					0
21						1								21						1									17						1								17					0
21						1								21						1									17						1								17					0
21						1								21						1									17						1								17					0
21						1								21						1									19						1								17					0
21						1								21						1									19						1								19					0
21						1								21						1									19						1								19					0
21						1								21						1									19						1								9						1
21						1								21						1									19						1								13						1
21						1								21						1									19						1								13						1
21						1								23						1									19						1								13						1
23						1								23						1									19						1								15						1
23						1								23						1									19						1								15						1
3						0								23						1									19						1								15						1
3						0								7						0									19						1								15						1
3						0								9						0									19						1								15						1
3						0								9						0									19						1								15						1
3						0								9						0									19						1								15						1
3						0								9						0									19						1								15						1
3						0								9						0									19						1								15						1
3						0								9						0									19						1								15						1
7						0								11						0									19						1								15						1
7						0								13						0									19						1								15						1
7						0								13						0									19						1								15						1
7						0								13						0									19						1								17						1
7						0								13						0									19						1								17						1
7						0								13						0									19						1								17						1
9						0								13						0									19						1								17						1
9						0								17						0									19						1								17						1
9						0								17						0									19						1								17						1
9						0								17						0									19						1								17						1
9						0								17						0									19						1								17						1
9						0								17						0									19						1								17						1
9						0								19						0									19						1								17						1
9						0								19						0									19						1								19						1
9						0								19						0									19						1								19						1
9						0								19						0									19						1								19						1
9						0								19						0									19						1								19						1
9						0								19						0									19						1								19						1
9						0								19						0									19						1								19						1
9						0								19						0									19						1								19						1
9						0								19						0									19						1								19						1
13						0								19						0									21						1								19						1
13						0								19						0									21						1								19						1
15						0								11							1								21						1								19						1
15						0								11							1								21						1								19						1
15						0								15							1								21						1								19						1
15							1							15							1								21						1								19						1
15							1							17							1								21						1								19						1
15							1							17							1								21						1								19						1
15							1							17							1								23						1								19						1
17							1							17							1								23						1								19						1
17							1							17							1								23						1								19						1
17							1							17							1								23						1								19						1
17							1							17							1								23						1								19						1
17							1							17							1								23						1								19						1
17							1							17							1								23						1								19						1
17							1							17							1								23						1								19						1
17							1							17							1								23						1								19						1
17							1							17							1								23						1								19						1
17							1							17							1								23						1								19						1
19							1							17							1								23						1								19						1
19							1							19							1								23						1								21						1
19							1							19							1								23						1								21						1
19							1							19							1								25						1								21						1
19							1							21							1								25						1								21						1
19							1							21							1								25						1								21						1
19							1							21							1								25						1								21						1
21							1							23							1								25						1								21						1
23							1							23							1								25						1								21						1
23							1							23							1								25						1								21						1
23							1							23							1								25						1								21						1
23							1							23							1								25						1								21						1
23							1							25							1								27						1								21						1
25							1							25							1								27						1								21						1
25							1							25							1								1						0								23						1
25							1							25							1								1						0								23						1
27							1							25							1								1						0								23						1
27							1							25							1								3						0								23						1
27							1							25							1								3						0								23						1
27							1							25							1								3						0								23						1
27							1							25							1								3						0								23						1
27							1							25							1								3						0								23						1
27							1							27							1								7						0								23						1
27							1							27							1								7						0								23						1
27							1							27							1								7						0								23						1
27							1							27							1								7						0								23						1
27							1							27							1								9						0								25						1
27							1							27							1								9						0								25						1
27							1							27							1								9						0								25						1
27							1							27							1								9						0								27						1
27							1							27							1								15						0								5						0
29							1							27							1								17						0								5						0
29							1							27							1								13							1							7						0
29							1							27							1								13							1							7						0
29							1							27							1								13							1							7						0
29							1							29							1								13							1							7						0
29							1							29							1								13							1							7						0
29							1							29							1								13							1							7						0
29							1							29							1								13							1							9						0
29							1							29							1								13							1							9						0
29							1							29							1								13							1							9						0
31							1							29							1								13							1							9						0
31							1							29							1								13							1							9						0
31							1							29							1								15							1							9						0
31							1							31							1								15							1							9						0
31							1							31							1								15							1							11						0
31							1							31							1								15							1							11						0
31							1							31							1								15							1							13						0
31							1							31							1								15							1							13						0
33							1							31							1								15							1							13						0
33							1							31							1								15							1							15						0
33							1							31							1								15							1							13
33							1							31							1								15							1							17
33							1							33							1								17							1							17
33							1							33							1								17							1							17
33							1							33							1								19							1							17
35							1							33							1								19							1							17
35							1							33							1								21							1							21
35							1							33							1								21							1							21
35							1							33							1								21							1							21
37							1							33							1								23							1							21
37							1							1							0								23							1							21
37							1							1							0								23							1							21
7							0							1							0								23							1							21
9							0							1							0								23							1							23
9							0							3							0								23							1							23
13							0							13							0								23							1							23
17							0							13							0								23							1							23
17							0							13							0								23							1							23
19								1						13							0								23							1							23
19								1						13							0								23							1							23
21								1						13							0								25							1							23
21								1						13							0								25							1							23
21								1						13							0								25							1							23
21								1						13							0								25							1							23
21								1						15							0								25							1							23
21								1						15							0								25							1							23
23								1						15							0								25							1							25
23								1						15							0								25							1							25
23								1						15							0								25							1							25
23								1						15							0								25							1							25
23								1						15							0								25							1							25
23								1						15							0								25							1							25
23								1						15							0								25							1							25
23								1						15							0								27							1							25
23								1						15							0								27							1							25
23								1						15							0								27							1							25
23								1						15							0								27							1							25
23								1						17							0								27							1							25
25								1						17							0								27							1							25
25								1						17							0								27							1							25
25								1						17							0								27							1							25
25								1						17							0								29							1							25
25								1						21							0								29							1							27
25								1						21							0								29							1							27
25								1						21							0								29							1							27
25								1						21							0								29							1							27
25								1						21							0								29							1							27
25								1						21							0								29							1							27
25								1						31							0								31							1							27
25								1						19								1							31							1							27
25								1						19								1							31							1							27
25								1						19								1							31							1							27
25								1						19								1							31							1							29
25								1						19								1							31							1							29
25								1						19								1							31							1							29
25								1						19								1							33							1							29
25								1						19								1							33							1							29
25								1						19								1							33							1							29
25								1						21								1							35							1							29
25								1						23								1							35							1							31
25								1						23								1							35							1							31
25								1						23								1							3							0							31
27								1						23								1							7							0							31
27								1						23								1							9							0							31
27								1						23								1							9							0							31
27								1						23								1							9							0							33
27								1						23								1							9							0							33
27								1						23								1							9							0							33
27								1						23								1							13							0							33
27								1						23								1							17								1						33
27								1						23								1							17								1						33
27								1						23								1							17								1						35
27								1						23								1							17								1						37
27								1						23								1							17								1						37
27								1						23								1							17								1						39
27								1						23								1							17								1						9
27								1						23								1							17								1						9
27								1						23								1							17								1						9
27								1						25								1							17								1						9
27								1						25								1							19								1						9
29								1						25								1							19								1						9
29								1						25								1							19								1						9
29								1						25								1							19								1						9
29								1						25								1							19								1						11
29								1						25								1							19								1						11
29								1						25								1							19								1						13
29								1						25								1							19								1						13
29								1						25								1							19								1						13
29								1						25								1							19								1						13
29								1						25								1							19								1						15
29								1						25								1							19								1						15
29								1						25								1							19								1						15
29								1						25								1							19								1						17
29								1						25								1							19								1						17
29								1						25								1							21								1						19
31								1						25								1							21								1						19
31								1						25								1							21								1						19
31								1						25								1							21								1						21
31								1						27								1							21								1						21
31								1						27								1							21								1						21
31								1						27								1							21								1						21
31								1						27								1							23								1						21
31								1						27								1							23								1						21
31								1						27								1							23								1						21
31								1						27								1							23								1						21
31								1						27								1							23								1						21
31								1						27								1							23								1						21
31								1						27								1							23								1						23
31								1						27								1							23								1						23
33								1						27								1							23								1						23
33								1						27								1							23								1						23
33								1						27								1							23								1						23
33								1						27								1							23								1						23
33								1						27								1							25								1						23
33								1						27								1							25								1						23
33								1						29								1							25								1						23
33								1						29								1							25								1						23
35								1						29								1							25								1						23
35								1						29								1							25								1						23
35								1						29								1							25								1						23
37								1						29								1							25								1						23
7								0						29								1							25								1						23
7								0						29								1							25								1						23
7								0						29								1							25								1						23
9								0						29								1							25								1						23
9								0						29								1							27								1						23
9								0						29								1							27								1						23
9								0						29								1							27								1						23
13								0						29								1							27								1						23
19								0						29								1							27								1						23
19								0						31								1							27								1						23
13									1					31								1							27								1						25
13									1					31								1							27								1						25
13									1					31								1							27								1						25
13									1					31								1							27								1						25
13									1					31								1							27								1						25
13									1					31								1							27								1						25
13									1					33								1							27								1						25
15									1					33								1							27								1						25
15									1					33								1							27								1						25
15									1					33								1							27								1						25
15									1					33								1							27								1						25
15									1					33								1							27								1						25
15									1					33								1							27								1						25
15									1					35								1							27								1						25
15									1					35								1							27								1						25
15									1					13								0							29								1						25
15									1					13								0							29								1						25
15									1					13								0							29								1						25
15									1					13								0							29								1						25
17									1					13								0							29								1						27
17									1					13								0							29								1						27
17									1					13								0							29								1						27
17									1					13								0							29								1						27
17									1					13								0							29								1						27
17									1					13								0							29								1						27
17									1					17								0							31								1						27
17									1					23								0							31								1						27
17									1					23								0							31								1						27
17									1					23								0							31								1						27
17									1					11									1						31								1						27
17									1					11									1						31								1						27
17									1					11									1						31								1						27
17									1					11									1						31								1						29
17									1					11									1						33								1						29
19									1					13									1						33								1						29
19									1					13									1						33								1						29
19									1					15									1						35								1						29
19									1					15									1						3								0						29
19									1					15									1						3								0						31
19									1					15									1						3								0						31
19									1					15									1						3								0						31
19									1					15									1						7								0						31
19									1					15									1						19								0						31
19									1					15									1						25								0						33
21									1					15									1						25								0						33
21									1					17									1						25								0						33
21									1					17									1						25								0						33
21									1					17									1						13									1					33
23									1					17									1						13									1					33
23									1					17									1						13									1					33
23									1					17									1						15									1					33
23									1					17									1						15									1					35
23									1					19									1						15									1					35
23									1					19									1						15									1					35
23									1					19									1						15									1					3
23									1					19									1						15									1					7
23									1					19									1						15									1					7
25									1					19									1						15									1					7
25									1					19									1						15									1					11
25									1					19									1						15									1					11
25									1					19									1						17									1					11
25									1					19									1						17									1					11
25									1					19									1						17									1					11
27									1					19									1						17									1					11
27									1					19									1						17									1					11
29									1					19									1						17									1					19
29									1					19									1						17									1					25
29									1					19									1						17									1					25
29									1					19									1						17									1					25
31									1					19									1						17									1					25
31									1					21									1						19									1					13
31									1					21									1						19									1					13
1									0					21									1						19									1					13
1									0					21									1						19									1					15
3									0					21									1						19									1					15
7									0					21									1						19									1					15
9									0					21									1						19									1					15
9									0					21									1						19									1					15
9									0					21									1						19									1					15
11									0					23									1						21									1					15
11									0					23									1						21									1					17
13									0					23									1						21									1					17
15									0					23									1						21									1					17
19									0					23									1						21									1					17
21									0					23									1						21									1					17
29									0					23									1						21									1					17
29									0					23									1						21									1					19
29									0					23									1						21									1					19
29									0					23									1						21									1					19
29									0					23									1						21									1					19
29									0					23									1						21									1					19
29									0					23									1						21									1					19
29									0					25									1						21									1					19
29									0					25									1						21									1					19
29									0					25									1						21									1					19
11										1				25									1						23									1					19
11										1				27									1						23									1					19
11										1				27									1						23									1					19
11										1				27									1						23									1					19
11										1				1									0						23									1					19
11										1				1									0						23									1					19
11										1				1									0						23									1					19
11										1				1									0						23									1					21
11										1				1									0						23									1					21
11										1				1									0						23									1					21
11										1				3									0						23									1					21
11										1				3									0						23									1					21
11										1				3									0						23									1					21
11										1				3									0						23									1					21
11										1				9									0						23									1					21
11										1				9									0						23									1					21
11										1				9									0						23									1					21
11										1				9									0						23									1					21
11										1				9									0						25									1					21
13										1				9									0						25									1					21
13										1				17									0						25									1					21
13										1				17									0						25									1					21
13										1				7										1					25									1					21
13										1				11										1					25									1					21
13										1				11										1					25									1					21
13										1				13										1					25									1					23
13										1				13										1					25									1					23
13										1				13										1					25									1					23
13										1				13										1					27									1					23
13										1				13										1					5									0					23
13										1				13										1					5									0					23
13										1				13										1					5									0					23
13										1				13										1					5									0					23
13										1				13										1					5									0					23
13										1				13										1					9									0					23
15										1				13										1					9									0					23
15										1				13										1					9									0					23
15										1				13										1					9									0					23
15										1				13										1					9									0					23
15										1				13										1					9									0					23
15										1				15										1					9									0					23
15										1				15										1					9									0					23
15										1				15										1					9									0					25
15										1				15										1					9									0					25
15										1				15										1					9									0					25
15										1				15										1					9									0					25
15										1				15										1					9									0					25
15										1				15										1					9									0					25
15										1				15										1					15									0					25
15										1				15										1					15									0					25
15										1				15										1					15									0					25
15										1				15										1					15									0					25
15										1				15										1					7										1				25
15										1				15										1					7										1				25
15										1				15										1					7										1				25
15										1				15										1					7										1				27
15										1				15										1					7										1				27
15										1				15										1					7										1				27
15										1				15										1					9										1				29
17										1				15										1					9										1				29
17										1				15										1					9										1				29
17										1				15										1					9										1				31
17										1				15										1					9										1				5
17										1				15										1					9										1				5
17										1				15										1					9										1				5
17										1				15										1					9										1				5
17										1				15										1					9										1				5
17										1				15										1					9										1				5
17										1				15										1					9										1				5
17										1				15										1					9										1				9
17										1				17										1					9										1				9
17										1				17										1					9										1				9
17										1				17										1					9										1				9
19										1				17										1					9										1				9
19										1				17										1					11										1				9
19										1				17										1					11										1				9
19										1				17										1					11										1				9
19										1				17										1					13										1				9
19										1				17										1					13										1				9
19										1				17										1					13										1				9
1										0				17										1					15										1				9
1										0				17										1					15										1				9
1										0				19										1					15										1				13
1										0				19										1					15										1				7
1										0				19										1					15										1				7
11										0				19										1					17										1				7
11										0				19										1					17										1				7
11										0				19										1					17										1				7
13										0				19										1					17										1				9
13										0				19										1					17										1				9
15											1			19										1					17										1				9
15											1			19										1					19										1				9
15											1			19										1					19										1				9
17											1			19										1					19										1				9
17											1			21										1					19										1				11
17											1			21										1					19										1				11
17											1			3										0					19										1				13
17											1			3										0					19										1				13
17											1			7										0					19										1				13
19											1			7										0					19										1				13
19											1			9										0					19										1				13
19											1			9										0					19										1				13
21											1			9										0					19										1				13
21											1			9										0					21										1				13
21											1			9										0					21										1				13
21											1			9										0					21										1				13
21											1			11										0					21										1				13
21											1			11										0					21										1				13
21											1			11										0					21										1				13
21											1			11										0					21										1				15
21											1			11										0					21										1				15
21											1			11										0					21										1				15
21											1			13										0					21										1				15
21											1			15										0					21										1				15
21											1			15										0					23										1				15
21											1			15										0					7										0				15
21											1			15										0					7										0				15
23											1			15										0					7										0				15
23											1			11											1				7										0				15
23											1			11											1				7										0				15
23											1			11											1				7										0				15
23											1			13											1				7										0				15
23											1			13											1				7										0				15
23											1			13											1				7										0				15
23											1			13											1				7										0				15
23											1			13											1				7										0				15
23											1			13											1				7										0				15
23											1			13											1				7										0				15
23											1			15											1				7										0				15
23											1			15											1				7										0				15
25											1			15											1				15										0				15
25											1			15											1				15										0				15
25											1			15											1				15										0				15
25											1			17											1				11											1			15
25											1			17											1				15											1			15
25											1			17											1				15											1			15
25											1			17											1				19											1			15
25											1			17											1				19											1			15
25											1			17											1				19											1			15
25											1			17											1				19											1			17
25											1			19											1				19											1			17
25											1			19											1				21											1			17
25											1			21											1				21											1			17
25											1			23											1				21											1			17
27											1			23											1				21											1			17
27											1			23											1				21											1			17
27											1			23											1				23											1			17
27											1			23											1				23											1			17
27											1			23											1				23											1			17
27											1			23											1				23											1			17
29											1			25											1				23											1			17
29											1			25											1				23											1			17
29											1			25											1				23											1			17
29											1			25											1				23											1			17
29											1			25											1				23											1			17
29											1			27											1				23											1			19
29											1			27											1				23											1			19
29											1			27											1				23											1			19
31											1			27											1				23											1			19
31											1			27											1				23											1			19
31											1			27											1				23											1			19
31											1			27											1				25											1			19
33											1			27											1				25											1			19
33											1			27											1				25											1			19
33											1			27											1				25											1			21
33											1			27											1				25											1			23
35											1			27											1				25											1			23
35											1			29											1				25											1			23
35											1			29											1				25											1			7
35											1			29											1				25											1			7
37											1			29											1				25											1			7
37											1			29											1				25											1			7
37											1			29											1				25											1			7
37											1			29											1				25											1			7
37											1			29											1				25											1			7
9											0			29											1				25											1			7
9											0			31											1				25											1			7
9											0			31											1				25											1			7
9											0			31											1				25											1			7
9											0			31											1				25											1			7
9											0			31											1				25											1			7
9											0			31											1				25											1			7
9											0			31											1				25											1			7
9											0			33											1				25											1			7
9											0			33											1				27											1			7
9											0			35											1				27											1			7
13											0			35											1				27											1			7
13											0			35											1				27											1			7
15											0			37											1				27											1			9
15											0			1											0				27											1			9
17											0			3											0				27											1			9
25											0			7											0				29											1			9
9												1		7											0				29											1			9
9												1		7											0				29											1			9
9												1		7											0				29											1			9
9												1		9											0				29											1			11
9												1		9											0				29											1			11
9												1		9											0				29											1			13
9												1		9											0				31											1			15
11												1		9											0				31											1			15
11												1		9											0				31											1			15
11												1		9											0				7											0			17
11												1		9											0				7											0			19
11												1		9											0				7											0			19
11												1		11											0				7											0			19
11												1		11											0				7											0			21
11												1		11											0				7											0			21
11												1		11											0				7											0			21
11												1		11											0				7											0			21
11												1		11											0				7											0			21
11												1		11											0				7											0			21
11												1		11											0				7											0			23
11												1		11											0				9											0			23
11												1		11											0				9											0			23
11												1		11											0				9											0			23
11												1		11											0				9											0			23
11												1		11											0				9											0			23
11												1		11											0				11											0			23
11												1		11											0				11											0			23
11												1		11											0				11											0			23
11												1		17											0				11											0			25
11												1		9												1			11											0			25
11												1		9												1			13											0			25
13												1		11												1			13											0			25
13												1		11												1			13											0			25
13												1		13												1			13											0			25
13												1		13												1			13											0			25
13												1		13												1			13											0			25
13												1		13												1			13											0			25
13												1		13												1			13											0			25
13												1		13												1			13											0			25
13												1		13												1			13											0			25
13												1		13												1			15											0			25
13												1		13												1			7												1		25
13												1		13												1			7												1		25
13												1		13												1			7												1		25
13												1		13												1			7												1		25
13												1		13												1			7												1		25
13												1		13												1			7												1		27
13												1		15												1			7												1		27
13												1		15												1			7												1		27
13												1		15												1			9												1		27
13												1		15												1			9												1		27
13												1		15												1			11												1		27
13												1		15												1			11												1		27
13												1		15												1			11												1		27
13												1		15												1			11												1		27
13												1		15												1			11												1		27
13												1		15												1			11												1		27
13												1		15												1			13												1		27
13												1		15												1			13												1		27
15												1		15												1			13												1		27
15												1		15												1			13												1		27
15												1		15												1			15												1		27
15												1		15												1			15												1		29
15												1		15												1			15												1		29
15												1		15												1			15												1		29
15												1		15												1			15												1		29
15												1		15												1			15												1		29
15												1		15												1			15												1		29
15												1		15												1			15												1		29
15												1		15												1			17												1		31
15												1		15												1			17												1		31
15												1		17												1			17												1		31
15												1		17												1			17												1		31
15												1		17												1			17												1		31
17												1		19												1			17												1		31
17												1		19												1			17												1		31
17												1		19												1			17												1		31
19												1		19												1			17												1		33
19												1		19												1			17												1		33
19												1		21												1			17												1		35
19												1		21												1			17												1		35
19												1		21												1			17												1		35
21												1		23												1			17												1		37
21												1		23												1			17												1		7
23												1		23												1			17												1		7
3												0		23												1			17												1		9
3												0		25												1			19												1		9
3												0		25												1			19												1		9
3												0		25												1			19												1		9
3												0		1												0			19												1		9
3												0		1												0			19												1		9
3												0		1												0			19												1		9
3												0		1												0			19												1		9
3												0		1												0			19												1		11
3												0		1												0			19												1		11
3												0		7												0			19												1		11
3												0		9												0			21												1		11
7												0		9												0			21												1		11
9												0		9												0			21												1		7
9												0		13												0			21												1		7
9												0		13												0			21												1		7
9												0		13												0			21												1		7
9												0		13												0			21												1		7
9												0		13												0			3												0		7
9												0		13												0			3												0		7
														13												0			3												0		9
														13												0			3												0		9
														15												0			3												0		9
														15												0			3												0		9
														15												0			3												0		9
														15												0			3												0		9
														15												0			3												0		9
														15												0			3												0		11
														15												0			3												0		11
														15												0			3												0		11
														15												0			3												0		11
																													3												0		11
																													11												0		11
																													11												0		11
																													11												0		11
																													11												0		13
																													11												0		13
																													11												0		13
																													11												0		13
																													11												0		13
																													11												0		13
																													13												0		13
																													13												0		13
																													13												0		13
																													13												0		13
																													13												0		13
																													13												0		13
																													13												0		15
																													13												0		15
																													13												0		15
																													13												0		15
																													13												0		15
																													13												0		15
																													13												0		15
																													13												0		15
																													13												0		15
																													13												0		15
																													13												0		15
																													13												0		15
																													17												0		15
																													17												0		15
																													17												0		15
																																											15
																																											15
																																											15
																																											15
																																											15
																																											15
																																											15
																																											15
																																											15
																																											15
																																											15
																																											17
																																											17
																																											17
																																											17
																																											17
																																											17
																																											17
																																											17
																																											17
																																											17
																																											17
																																											17
																																											17
																																											17
																																											19
																																											19
																																											19
																																											19
																																											19
																																											19
																																											19
																																											19
																																											19
																																											21
																																											21
																																											21
																																											21
																																											21
																																											21
																																											3
																																											3
																																											3
																																											3
																																											3
																																											3
																																											3
																																											3
																																											3
																																											3
																																											3
																																											3
																																											3
																																											3
																																											3
																																											3
																																											3
																																											3
																																											3
																																											3
																																											3
																																											7
																																											7
																																											7
																																											7
																																											7
																																											7
																																											7
																																											7
																																											7
[truncated: 8 more columns]

## Sheet: Fig. 2e
Fig 2e Temporospatial requirement of ACS-20 in DR-induced longevity
Replicate 1						Replicate 2						Replicate 3						Statistic analysis
Days	Genotype / treatment					Days	Genotype / treatment					Days	Genotype / treatment					Genotype	RNAi	Lifespan (days)		Changes in mean lifespan	n	p (log-rank tests)
	N2 / adulthood ctrl RNAi	N2 / adulthood acs-20 RNAi	eat-2 / adulthood ctrl RNAi	eat-2 / adulthood acs-20 RNAi			N2 / adulthood ctrl RNAi	N2 / adulthood acs-20 RNAi	eat-2 / adulthood ctrl RNAi	eat-2 / adulthood acs-20 RNAi			N2 / adulthood ctrl RNAi	N2 / adulthood acs-20 RNAi	eat-2 / adulthood ctrl RNAi	eat-2 / adulthood acs-20 RNAi				Mean	Max
13	1					13	1					13	1					N2	control (adulthood)	19.9, 19.3, 20.2	29, 29, 29	/	84, 85, 83	/
13	1					13	1					13	1					eat-2		26.5, 26.0, 26.4	35, 37, 35	+33%, +35%, +31%	100, 104, 95	0.0004, < 0.0001, 0.0004
13	1					15	1					15	1					N2	acs-20 (adulthood)	19.6, 19.1, 19.4	27, 27, 29	/	85, 87, 91	/
15	1					15	1					15	1					eat-2		25.5, 26.0, 26.4	35, 37, 37	+30%, +36%, +36%	95, 105, 107	< 0.0001, 0.0001, < 0.0001
15	1					15	1					17	1
15	1					15	1					17	1
15	1					15	1					17	1
15	1					15	1					17	1
15	1					15	1					17	1
15	1					15	1					17	1
17	1					15	1					17	1
17	1					15	1					17	1
17	1					15	1					17	1
17	1					17	1					17	1
17	1					17	1					17	1
17	1					17	1					17	1
17	1					17	1					17	1
17	1					17	1					17	1
17	1					17	1					17	1
17	1					17	1					17	1
17	1					17	1					17	1
17	1					17	1					17	1
17	1					17	1					17	1
17	1					17	1					17	1
17	1					17	1					17	1
17	1					17	1					17	1
17	1					17	1					17	1
19	1					17	1					17	1
19	1					17	1					17	1
19	1					17	1					19	1
19	1					17	1					19	1
19	1					17	1					19	1
19	1					17	1					19	1
19	1					17	1					19	1
19	1					17	1					19	1
19	1					17	1					19	1
19	1					17	1					19	1
19	1					19	1					19	1
19	1					19	1					19	1
19	1					19	1					19	1
19	1					19	1					19	1
19	1					19	1					19	1
19	1					19	1					19	1
19	1					19	1					19	1
19	1					19	1					19	1
19	1					19	1					19	1
19	1					19	1					19	1
19	1					19	1					19	1
19	1					19	1					21	1
19	1					19	1					21	1
19	1					19	1					21	1
21	1					19	1					21	1
21	1					19	1					21	1
21	1					19	1					21	1
21	1					19	1					21	1
21	1					19	1					21	1
21	1					19	1					21	1
21	1					21	1					21	1
21	1					21	1					21	1
21	1					21	1					21	1
21	1					21	1					21	1
23	1					21	1					21	1
23	1					21	1					21	1
23	1					21	1					23	1
23	1					21	1					23	1
23	1					23	1					23	1
23	1					23	1					23	1
23	1					23	1					23	1
23	1					23	1					25	1
23	1					23	1					25	1
25	1					23	1					25	1
25	1					23	1					25	1
25	1					23	1					25	1
25	1					23	1					27	1
25	1					23	1					27	1
25	1					23	1					27	1
25	1					25	1					27	1
25	1					25	1					27	1
27	1					25	1					27	1
27	1					25	1					29	1
27	1					25	1					29	1
27	1					27	1					29	1
27	1					29	1					29	1
29	1					29	1					7	0
9	0					29	1					7	0
9	0					3	0					7	0
9	0					7	0					7	0
11	0					7	0					7	0
11	0					7	0					7	0
11	0					7	0					7	0
13	0					7	0					7	0
13	0					7	0					7	0
13	0					7	0					7	0
13	0					7	0					7	0
13	0					7	0					9	0
13	0					7	0					9	0
13	0					9	0					9	0
13	0					9	0					9	0
13	0					9	0					9	0
13	0					11		1				9	0
7		1				13		1				9	0
13		1				13		1				9	0
13		1				15		1				9	0
15		1				15		1				9	0
15		1				15		1				9	0
15		1				15		1				9	0
15		1				15		1				9	0
15		1				15		1				9	0
17		1				15		1				9	0
17		1				17		1				9	0
17		1				17		1				9	0
17		1				17		1				9	0
17		1				17		1				11	0
17		1				17		1				11	0
17		1				17		1				11		1
17		1				17		1				13		1
17		1				17		1				15		1
17		1				17		1				15		1
17		1				17		1				15		1
17		1				17		1				15		1
17		1				17		1				15		1
17		1				17		1				15		1
17		1				17		1				15		1
17		1				17		1				15		1
17		1				17		1				15		1
17		1				17		1				17		1
17		1				17		1				17		1
17		1				17		1				17		1
17		1				17		1				17		1
19		1				17		1				17		1
19		1				17		1				17		1
19		1				17		1				17		1
19		1				17		1				17		1
19		1				17		1				17		1
19		1				17		1				17		1
19		1				17		1				17		1
19		1				17		1				17		1
19		1				19		1				17		1
19		1				19		1				17		1
19		1				19		1				17		1
19		1				19		1				17		1
19		1				19		1				17		1
19		1				19		1				17		1
19		1				19		1				17		1
19		1				19		1				17		1
19		1				19		1				17		1
19		1				19		1				17		1
19		1				19		1				17		1
19		1				19		1				17		1
19		1				19		1				17		1
19		1				19		1				17		1
19		1				19		1				17		1
21		1				19		1				19		1
21		1				19		1				19		1
21		1				19		1				19		1
21		1				19		1				19		1
21		1				19		1				19		1
21		1				19		1				19		1
21		1				21		1				19		1
21		1				21		1				19		1
21		1				21		1				19		1
21		1				21		1				19		1
21		1				21		1				19		1
23		1				21		1				19		1
23		1				21		1				19		1
23		1				21		1				19		1
23		1				21		1				19		1
23		1				21		1				19		1
23		1				21		1				19		1
23		1				23		1				19		1
23		1				23		1				19		1
23		1				23		1				19		1
23		1				23		1				19		1
25		1				23		1				19		1
25		1				23		1				19		1
25		1				23		1				21		1
25		1				23		1				21		1
25		1				23		1				21		1
25		1				25		1				21		1
25		1				25		1				21		1
25		1				25		1				21		1
25		1				27		1				21		1
27		1				27		1				21		1
27		1				27		1				23		1
27		1				27		1				23		1
3		0				27		1				23		1
7		0				7		0				23		1
7		0				7		0				23		1
7		0				7		0				23		1
7		0				7		0				23		1
7		0				7		0				23		1
7		0				7		0				23		1
7		0				7		0				23		1
9		0				9		0				23		1
9		0				9		0				25		1
9		0				9		0				25		1
9		0				9		0				25		1
9		0				9		0				25		1
9		0				9		0				25		1
9		0				9		0				25		1
9		0				9		0				25		1
9		0				13			1			27		1
9		0				15			1			27		1
15			1			17			1			29		1
15			1			17			1			29		1
17			1			17			1			7		0
19			1			17			1			7		0
19			1			17			1			9		0
19			1			19			1			9		0
19			1			19			1			9		0
21			1			19			1			9		0
21			1			19			1			9		0
21			1			19			1			9		0
21			1			21			1			9		0
21			1			21			1			9		0
21			1			21			1			9		0
21			1			21			1			9		0
23			1			21			1			9		0
23			1			21			1			9		0
23			1			23			1			9		0
23			1			23			1			9		0
23			1			23			1			15			1
23			1			23			1			15			1
23			1			23			1			17			1
23			1			23			1			17			1
23			1			23			1			17			1
23			1			23			1			17			1
23			1			25			1			17			1
25			1			25			1			19			1
25			1			25			1			21			1
25			1			25			1			21			1
25			1			25			1			21			1
25			1			25			1			21			1
25			1			25			1			21			1
25			1			25			1			23			1
25			1			25			1			23			1
25			1			25			1			23			1
25			1			25			1			23			1
25			1			25			1			23			1
25			1			25			1			23			1
25			1			25			1			23			1
25			1			25			1			25			1
25			1			25			1			25			1
25			1			25			1			25			1
25			1			25			1			25			1
27			1			25			1			25			1
27			1			25			1			25			1
27			1			25			1			25			1
27			1			25			1			25			1
27			1			25			1			25			1
27			1			25			1			25			1
27			1			25			1			25			1
27			1			25			1			25			1
27			1			27			1			25			1
27			1			27			1			25			1
27			1			27			1			25			1
27			1			27			1			25			1
27			1			27			1			25			1
27			1			27			1			25			1
27			1			27			1			25			1
27			1			27			1			25			1
27			1			27			1			27			1
27			1			27			1			27			1
27			1			27			1			27			1
27			1			27			1			27			1
27			1			27			1			27			1
29			1			27			1			27			1
29			1			27			1			27			1
29			1			27			1			27			1
29			1			27			1			27			1
29			1			27			1			27			1
29			1			27			1			27			1
29			1			27			1			27			1
29			1			27			1			27			1
29			1			29			1			27			1
29			1			29			1			27			1
29			1			29			1			27			1
29			1			29			1			27			1
29			1			29			1			27			1
29			1			29			1			27			1
29			1			29			1			27			1
29			1			29			1			27			1
29			1			29			1			27			1
29			1			29			1			27			1
31			1			31			1			27			1
31			1			31			1			27			1
31			1			31			1			27			1
31			1			31			1			29			1
31			1			31			1			29			1
31			1			31			1			29			1
31			1			31			1			29			1
31			1			31			1			29			1
31			1			31			1			29			1
31			1			31			1			29			1
31			1			31			1			29			1
33			1			31			1			29			1
33			1			33			1			29			1
33			1			33			1			29			1
33			1			33			1			29			1
35			1			33			1			29			1
35			1			35			1			31			1
35			1			35			1			31			1
35			1			35			1			31			1
3			0			35			1			31			1
3			0			37			1			31			1
3			0			7			0			31			1
7			0			7			0			33			1
7			0			15			0			33			1
9			0			15			0			33			1
9			0			17				1		33			1
15				1		17				1		33			1
15				1		19				1		33			1
15				1		19				1		35			1
17				1		19				1		35			1
17				1		19				1		35			1
17				1		19				1		35			1
17				1		19				1		7			0
17				1		19				1		19			0
17				1		19				1		19			0
19				1		19				1		19			0
19				1		19				1		19			0
21				1		19				1		19			0
21				1		19				1		15				1
21				1		19				1		17				1
21				1		21				1		17				1
21				1		21				1		19				1
21				1		21				1		19				1
21				1		21				1		19				1
21				1		21				1		19				1
21				1		21				1		19				1
21				1		21				1		19				1
21				1		21				1		19				1
23				1		21				1		21				1
23				1		23				1		21				1
23				1		23				1		21				1
23				1		23				1		21				1
23				1		23				1		21				1
23				1		23				1		21				1
23				1		25				1		21				1
23				1		25				1		21				1
23				1		25				1		23				1
23				1		25				1		23				1
25				1		25				1		23				1
25				1		25				1		23				1
25				1		25				1		23				1
25				1		25				1		23				1
25				1		25				1		23				1
25				1		25				1		23				1
25				1		25				1		23				1
25				1		25				1		23				1
25				1		25				1		23				1
25				1		25				1		23				1
25				1		25				1		23				1
25				1		25				1		25				1
25				1		25				1		25				1
25				1		25				1		25				1
25				1		25				1		25				1
25				1		25				1		25				1
27				1		25				1		25				1
27				1		25				1		25				1
27				1		27				1		25				1
27				1		27				1		25				1
27				1		27				1		25				1
27				1		27				1		25				1
27				1		27				1		25				1
27				1		27				1		25				1
27				1		27				1		25				1
27				1		27				1		25				1
27				1		27				1		25				1
27				1		27				1		25				1
27				1		27				1		25				1
27				1		27				1		27				1
27				1		27				1		27				1
27				1		27				1		27				1
27				1		27				1		27				1
29				1		27				1		27				1
29				1		27				1		27				1
29				1		29				1		27				1
29				1		29				1		27				1
29				1		29				1		27				1
29				1		29				1		27				1
29				1		29				1		27				1
29				1		29				1		27				1
29				1		29				1		27				1
29				1		29				1		27				1
29				1		29				1		27				1
29				1		29				1		27				1
29				1		29				1		27				1
29				1		29				1		27				1
29				1		29				1		27				1
31				1		29				1		27				1
31				1		29				1		27				1
31				1		29				1		27				1
31				1		29				1		27				1
31				1		29				1		27				1
31				1		31				1		29				1
31				1		31				1		29				1
31				1		31				1		29				1
31				1		31				1		29				1
33				1		31				1		29				1
33				1		31				1		29				1
33				1		31				1		29				1
33				1		31				1		29				1
33				1		31				1		29				1
35				1		31				1		29				1
3				0		33				1		29				1
3				0		33				1		31				1
7				0		33				1		31				1
7				0		33				1		31				1
7				0		33				1		31				1
7				0		35				1		31				1
7				0		35				1		31				1
7				0		35				1		31				1
9				0		37				1		31				1
15				0		7				0		31				1
15				0		13				0		31				1
15				0		13				0		33				1
						13				0		33				1
						13				0		33				1
												33				1
												33				1
												33				1
												33				1
												35				1
												35				1
												35				1
												35				1
												37				1
												37				1

[truncated: 34 more sheets: Fig. 2h, Fig. 3d, Fig. 3f, Fig. 3g, Fig. 4a, Fig. 4b, Fig. 4c, Fig. 4d, Fig. 4f, Fig. 4g, Fig. 4h, Fig. 4i, Fig. 5c, Fig. 5d, Fig. 5f, Fig. 5g, Fig. 5h, Fig. 5i, Fig. 5j, Fig. S1a …]
